# Supplementary material for: Shedding light on the use of graphene oxide-thiosemicarbazone hybrids towards the rapid immobilisation of methylene blue and functional coumarins
Source: Nanoscale Adv. 2024 Jan 10;6(9):2287–305. doi: 10.1039/d3na01042b (PMC11059481; doi:10.1039/d3na01042b)
Supplement: NA-006-D3NA01042B-s002 [file NA-006-D3NA01042B-s002.cif]

# Electronic Supplementary Material (ESI) for Nanoscale Advances.
# This journal is © The Royal Society of Chemistry 2024

####################################################################### 
# 
# This file contains crystal structure data downloaded from the 
# Cambridge Structural Database (CSD) hosted by the Cambridge 
# Crystallographic Data Centre (CCDC).
# 
# Full information about CCDC data access policies and citation 
# guidelines are available at http://www.ccdc.cam.ac.uk/access/V1 
# 
# Audit and citation data items may have been added by the CCDC. 
# Please retain this information to preserve the provenance of 
# this file and to allow appropriate attribution of the data. 
# 
#######################################################################

data_s15sip4
_database_code_depnum_ccdc_archive 'CCDC 2301154'
loop_
_audit_author_name
_audit_author_address
'Gabriele Kociok-Kohn'
;University of Bath
United Kingdom
;
_audit_update_record             
;
2023-10-13 deposited with the CCDC.	2023-12-26 downloaded from the CCDC.
;

_audit_creation_method           SHELXL-2019/3
_shelx_SHELXL_version_number     2019/3
_chemical_name_systematic        ?
_chemical_name_common            ?
_chemical_melting_point          ?
_chemical_formula_moiety         'C24 H26 O12'
_chemical_formula_sum            'C24 H26 O12'
_chemical_formula_weight         506.45

loop_
_atom_type_symbol
_atom_type_description
_atom_type_scat_dispersion_real
_atom_type_scat_dispersion_imag
_atom_type_scat_source
C C 0.0181 0.0091 'International Tables Vol C Tables 4.2.6.8 and 6.1.1.4'
H H 0.0000 0.0000 'International Tables Vol C Tables 4.2.6.8 and 6.1.1.4'
O O 0.0492 0.0322 'International Tables Vol C Tables 4.2.6.8 and 6.1.1.4'

_space_group_crystal_system      orthorhombic
_space_group_IT_number           19
_space_group_name_H-M_alt        'P 21 21 21'
_space_group_name_Hall           'P 2ac 2ab'

_shelx_space_group_comment       
;
The symmetry employed for this shelxl refinement is uniquely defined
by the following loop, which should always be used as a source of
symmetry information in preference to the above space-group names.
They are only intended as comments.
;

loop_
_space_group_symop_operation_xyz
'x, y, z'
'-x+1/2, -y, z+1/2'
'x+1/2, -y+1/2, -z'
'-x, y+1/2, -z+1/2'

_cell_length_a                   8.45570(10)
_cell_length_b                   13.6108(2)
_cell_length_c                   42.3604(6)
_cell_angle_alpha                90
_cell_angle_beta                 90
_cell_angle_gamma                90
_cell_volume                     4875.21(11)
_cell_formula_units_Z            8
_cell_measurement_temperature    150(2)
_cell_measurement_reflns_used    17144
_cell_measurement_theta_min      5.2840
_cell_measurement_theta_max      71.4980

_exptl_crystal_description       prism
_exptl_crystal_colour            colourless
_exptl_crystal_density_meas      ?
_exptl_crystal_density_method    ?
_exptl_crystal_density_diffrn    1.380
_exptl_crystal_F_000             2128
_exptl_transmission_factor_min   ?
_exptl_transmission_factor_max   ?
_exptl_crystal_size_max          0.320
_exptl_crystal_size_mid          0.150
_exptl_crystal_size_min          0.100
_exptl_absorpt_coefficient_mu    0.955
_shelx_estimated_absorpt_T_min   0.750
_shelx_estimated_absorpt_T_max   0.911
_exptl_absorpt_correction_T_min  0.78152
_exptl_absorpt_correction_T_max  1.00000
_exptl_absorpt_correction_type   multi-scan
_exptl_absorpt_process_details   
;
CrysAlisPro, Agilent Technologies,
Version 1.171.37.35 (release 13-08-2014 CrysAlis171 .NET)
(compiled Aug 13 2014,18:06:01)
Empirical absorption correction using spherical harmonics,
 implemented in SCALE3 ABSPACK scaling algorithm.
;
_diffrn_ambient_temperature      150(2)
_diffrn_radiation_wavelength     1.54184
_diffrn_radiation_type           CuK\a
_diffrn_source_type              'SuperNova (Cu) X-ray Source'
_diffrn_radiation_monochromator  mirror
_diffrn_measurement_device       'four-circle diffractometer'
_diffrn_measurement_device_type  'SuperNova, Dual, Cu at zero, EosS2'
_diffrn_detector                 'CCD plate'
_diffrn_detector_type            EosS2
_diffrn_detector_area_resol_mean 8.1150
_diffrn_reflns_number            42452
_diffrn_reflns_av_unetI/netI     0.0437
_diffrn_reflns_av_R_equivalents  0.0602
_diffrn_reflns_limit_h_min       -6
_diffrn_reflns_limit_h_max       10
_diffrn_reflns_limit_k_min       -16
_diffrn_reflns_limit_k_max       16
_diffrn_reflns_limit_l_min       -45
_diffrn_reflns_limit_l_max       52
_diffrn_reflns_theta_min         4.512
_diffrn_reflns_theta_max         71.987
_diffrn_reflns_theta_full        67.684
_diffrn_measured_fraction_theta_max 0.997
_diffrn_measured_fraction_theta_full 0.999
_diffrn_reflns_Laue_measured_fraction_max 0.997
_diffrn_reflns_Laue_measured_fraction_full 0.999
_diffrn_reflns_point_group_measured_fraction_max 0.994
_diffrn_reflns_point_group_measured_fraction_full 0.999
_reflns_number_total             9541
_reflns_number_gt                8939
_reflns_threshold_expression     'I > 2\s(I)'
_reflns_Friedel_coverage         0.771
_reflns_Friedel_fraction_max     0.991
_reflns_Friedel_fraction_full    0.999

_reflns_special_details          
;
 Reflections were merged by SHELXL according to the crystal
 class for the calculation of statistics and refinement.
 
 _reflns_Friedel_fraction is defined as the number of unique
 Friedel pairs measured divided by the number that would be
 possible theoretically, ignoring centric projections and
 systematic absences.
;

_computing_data_collection       
;
CrysAlisPro, Agilent Technologies,
Version 1.171.37.33 (release 27-03-2014 CrysAlis171 .NET)
(compiled Mar 27 2014,17:12:48)
;
_computing_cell_refinement       
;
CrysAlisPro, Agilent Technologies,
Version 1.171.37.33 (release 27-03-2014 CrysAlis171 .NET)
(compiled Mar 27 2014,17:12:48)
;
_computing_data_reduction        
;
CrysAlisPro, Agilent Technologies,
Version 1.171.37.33 (release 27-03-2014 CrysAlis171 .NET)
(compiled Mar 27 2014,17:12:48)
;
_computing_structure_solution    
; 
SUPERFLIP:
L. Palatinus and G. Chapuis, J. Appl. Crystallogr., 2007, 40, 786-790.
;
_computing_structure_refinement  
;
 SHELXL-2019/2 (Sheldrick, 2019)
 Sheldrick GM (2008) Acta Crystallogr A64:112--122 and 
 C. B. H\"ubschle, G. M. Sheldrick and B. Dittrich
 ShelXle: a Qt graphical user interface for SHELXL
 J. Appl. Cryst., 44, (2011) 1281-1284.
;
_computing_molecular_graphics    
'ORTEP3 for Windows - Farrugia, L. J. J. Appl. Crystallogr. 1997, 30, 565'

_computing_publication_material  
;
 'WinGX publication routines, Farrugia, 
 L. J., J. Appl. Crystallogr., 1999, 32, 837-838
;
_refine_special_details          
;
the asymmetric unit contains traces of water (0.15 H2O). 
However, did not improve the structure and refinement lead to A-Alerts.
;
_refine_ls_structure_factor_coef Fsqd
_refine_ls_matrix_type           full
_refine_ls_weighting_scheme      calc
_refine_ls_weighting_details     
'w=1/[\s^2^(Fo^2^)+(0.0708P)^2^+0.6311P] where P=(Fo^2^+2Fc^2^)/3'
_atom_sites_solution_primary     direct
_atom_sites_solution_secondary   ?
_atom_sites_solution_hydrogens   geom
_refine_ls_hydrogen_treatment    constr
_refine_ls_extinction_method     none
_refine_ls_extinction_coef       .
_refine_ls_abs_structure_details 
;
 Flack x determined using 3615 quotients [(I+)-(I-)]/[(I+)+(I-)]
 (Parsons, Flack and Wagner, Acta Cryst. B69 (2013) 249-259).
;
_refine_ls_abs_structure_Flack   0.09(7)
_chemical_absolute_configuration ad
_refine_ls_number_reflns         9541
_refine_ls_number_parameters     660
_refine_ls_number_restraints     0
_refine_ls_R_factor_all          0.0473
_refine_ls_R_factor_gt           0.0439
_refine_ls_wR_factor_ref         0.1163
_refine_ls_wR_factor_gt          0.1129
_refine_ls_goodness_of_fit_ref   1.026
_refine_ls_restrained_S_all      1.026
_refine_ls_shift/su_max          0.000
_refine_ls_shift/su_mean         0.000

loop_
_atom_site_label
_atom_site_type_symbol
_atom_site_fract_x
_atom_site_fract_y
_atom_site_fract_z
_atom_site_U_iso_or_equiv
_atom_site_adp_type
_atom_site_occupancy
_atom_site_site_symmetry_order
_atom_site_calc_flag
_atom_site_refinement_flags_posn
_atom_site_refinement_flags_adp
_atom_site_refinement_flags_occupancy
_atom_site_disorder_assembly
_atom_site_disorder_group
C1 C -0.0240(3) 0.4882(2) 0.14354(7) 0.0225(6) Uani 1 1 d . . . . .
H1 H -0.101631 0.536025 0.134537 0.027 Uiso 1 1 calc R U . . .
C2 C -0.0709(3) 0.3841(2) 0.13377(7) 0.0224(6) Uani 1 1 d . . . . .
H2 H -0.173231 0.364813 0.143881 0.027 Uiso 1 1 calc R U . . .
C3 C -0.2252(4) 0.3523(2) 0.08831(9) 0.0321(7) Uani 1 1 d . . . . .
O3 O -0.3352(3) 0.3285(2) 0.10442(9) 0.0543(8) Uani 1 1 d . . . . .
C5 C 0.0583(3) 0.3104(2) 0.14192(7) 0.0210(5) Uani 1 1 d . . . . .
H5 H 0.062103 0.300936 0.165319 0.025 Uiso 1 1 calc R U . . .
C6 C -0.0235(4) 0.1426(2) 0.14484(7) 0.0240(6) Uani 1 1 d . . . . .
C7 C -0.0256(4) 0.0500(2) 0.12596(8) 0.0318(7) Uani 1 1 d . . . . .
H7A H -0.059886 -0.004648 0.139382 0.048 Uiso 1 1 calc R U . . .
H7B H 0.080794 0.036609 0.117866 0.048 Uiso 1 1 calc R U . . .
H7C H -0.099171 0.057245 0.108233 0.048 Uiso 1 1 calc R U . . .
C8 C 0.2185(3) 0.3453(2) 0.13034(7) 0.0188(5) Uani 1 1 d . . . . .
H8 H 0.221780 0.346456 0.106741 0.023 Uiso 1 1 calc R U . . .
C9 C 0.3994(4) 0.2108(2) 0.12303(9) 0.0310(7) Uani 1 1 d . . . . .
C10 C 0.5142(5) 0.1487(3) 0.14077(11) 0.0453(9) Uani 1 1 d . . . . .
H10A H 0.458613 0.092689 0.150184 0.068 Uiso 1 1 calc R U . . .
H10B H 0.563598 0.187841 0.157489 0.068 Uiso 1 1 calc R U . . .
H10C H 0.595931 0.124624 0.126296 0.068 Uiso 1 1 calc R U . . .
C11 C 0.2498(3) 0.4471(2) 0.14369(7) 0.0191(5) Uani 1 1 d . . . . .
H11 H 0.245605 0.443303 0.167255 0.023 Uiso 1 1 calc R U . . .
C12 C 0.4057(3) 0.4922(2) 0.13418(7) 0.0239(6) Uani 1 1 d . . . . .
H12A H 0.420805 0.555775 0.145130 0.029 Uiso 1 1 calc R U . . .
H12B H 0.493885 0.448003 0.140038 0.029 Uiso 1 1 calc R U . . .
C13 C 0.5333(4) 0.5504(2) 0.08889(9) 0.0279(7) Uani 1 1 d . . . . .
C14 C 0.5176(5) 0.5719(3) 0.05454(10) 0.0439(9) Uani 1 1 d . . . . .
H14A H 0.464141 0.635147 0.051699 0.066 Uiso 1 1 calc R U . . .
H14B H 0.455546 0.519903 0.044407 0.066 Uiso 1 1 calc R U . . .
H14C H 0.622929 0.574758 0.044909 0.066 Uiso 1 1 calc R U . . .
C15 C 0.0119(4) 0.5726(2) 0.19266(7) 0.0251(6) Uani 1 1 d . . . . .
C16 C 0.0286(4) 0.5637(2) 0.22536(8) 0.0283(6) Uani 1 1 d . . . . .
H16 H -0.000888 0.504548 0.235683 0.034 Uiso 1 1 calc R U . . .
C17 C 0.0879(4) 0.6413(2) 0.24253(7) 0.0286(6) Uani 1 1 d . . . . .
H17 H 0.098005 0.635266 0.264776 0.034 Uiso 1 1 calc R U . . .
C18 C 0.1340(3) 0.7296(2) 0.22776(7) 0.0239(6) Uani 1 1 d . . . . .
C19 C 0.2102(4) 0.8110(2) 0.24340(8) 0.0285(6) Uani 1 1 d . . . . .
C20 C 0.2439(5) 0.8064(3) 0.27818(8) 0.0390(8) Uani 1 1 d . . . . .
H20A H 0.144307 0.799303 0.289789 0.059 Uiso 1 1 calc R U . . .
H20B H 0.297096 0.866944 0.284818 0.059 Uiso 1 1 calc R U . . .
H20C H 0.312305 0.749943 0.282638 0.059 Uiso 1 1 calc R U . . .
C21 C 0.2543(4) 0.8891(3) 0.22612(8) 0.0349(7) Uani 1 1 d . . . . .
H21 H 0.306187 0.941953 0.236463 0.042 Uiso 1 1 calc R U . . .
C22 C 0.2263(4) 0.8966(3) 0.19245(9) 0.0327(7) Uani 1 1 d . . . . .
C23 C 0.1075(4) 0.7367(2) 0.19526(8) 0.0250(6) Uani 1 1 d . . . . .
C24 C 0.0451(4) 0.6604(2) 0.17742(7) 0.0262(6) Uani 1 1 d . . . . .
H24 H 0.025729 0.668064 0.155470 0.031 Uiso 1 1 calc R U . . .
C25 C 0.6313(3) 0.8252(2) 0.10252(6) 0.0175(5) Uani 1 1 d . . . . .
H25 H 0.704554 0.767973 0.104842 0.021 Uiso 1 1 calc R U . . .
C26 C 0.6808(3) 0.8855(2) 0.07394(6) 0.0174(5) Uani 1 1 d . . . . .
H26 H 0.784654 0.918188 0.078049 0.021 Uiso 1 1 calc R U . . .
C27 C 0.8259(3) 0.8267(2) 0.02970(7) 0.0242(6) Uani 1 1 d . . . . .
C28 C 0.8273(4) 0.7508(3) 0.00435(8) 0.0317(7) Uani 1 1 d . . . . .
H28A H 0.813828 0.685586 0.013771 0.048 Uiso 1 1 calc R U . . .
H28B H 0.928449 0.753433 -0.006929 0.048 Uiso 1 1 calc R U . . .
H28C H 0.740719 0.763498 -0.010469 0.048 Uiso 1 1 calc R U . . .
C29 C 0.5565(3) 0.9619(2) 0.06556(6) 0.0181(5) Uani 1 1 d . . . . .
H29 H 0.558010 1.015094 0.081848 0.022 Uiso 1 1 calc R U . . .
C30 C 0.6892(3) 1.0814(2) 0.03478(8) 0.0239(6) Uani 1 1 d . . . . .
C31 C 0.7105(5) 1.1172(3) 0.00156(9) 0.0435(9) Uani 1 1 d . . . . .
H31A H 0.759138 1.182553 0.001849 0.065 Uiso 1 1 calc R U . . .
H31B H 0.607261 1.120872 -0.008892 0.065 Uiso 1 1 calc R U . . .
H31C H 0.778995 1.071573 -0.009983 0.065 Uiso 1 1 calc R U . . .
C32 C 0.3922(3) 0.91814(19) 0.06406(6) 0.0162(5) Uani 1 1 d . . . . .
H32 H 0.382111 0.871854 0.045839 0.019 Uiso 1 1 calc R U . . .
C33 C 0.2324(3) 1.0247(2) 0.03253(8) 0.0237(6) Uani 1 1 d . . . . .
C34 C 0.1304(4) 1.1144(3) 0.03532(9) 0.0380(8) Uani 1 1 d . . . . .
H34A H 0.187079 1.165172 0.047178 0.057 Uiso 1 1 calc R U . . .
H34B H 0.032395 1.097463 0.046425 0.057 Uiso 1 1 calc R U . . .
H34C H 0.104942 1.139058 0.014193 0.057 Uiso 1 1 calc R U . . .
C35 C 0.3599(3) 0.8659(2) 0.09522(6) 0.0173(5) Uani 1 1 d . . . . .
H35 H 0.370325 0.914845 0.112707 0.021 Uiso 1 1 calc R U . . .
C36 C 0.1996(3) 0.8181(2) 0.09769(7) 0.0231(6) Uani 1 1 d . . . . .
H36A H 0.182382 0.793910 0.119463 0.028 Uiso 1 1 calc R U . . .
H36B H 0.115885 0.866541 0.092730 0.028 Uiso 1 1 calc R U . . .
C37 C 0.0609(3) 0.6821(2) 0.07910(8) 0.0270(7) Uani 1 1 d . . . . .
C38 C 0.0623(4) 0.5933(3) 0.05844(10) 0.0382(8) Uani 1 1 d . . . . .
H38A H -0.046373 0.570394 0.055161 0.057 Uiso 1 1 calc R U . . .
H38B H 0.124239 0.541239 0.068565 0.057 Uiso 1 1 calc R U . . .
H38C H 0.109867 0.609920 0.038036 0.057 Uiso 1 1 calc R U . . .
C39 C 0.6498(3) 0.8477(2) 0.15825(7) 0.0203(5) Uani 1 1 d . . . . .
C40 C 0.7028(4) 0.9066(2) 0.18301(7) 0.0245(6) Uani 1 1 d . . . . .
H40 H 0.737053 0.971964 0.179057 0.029 Uiso 1 1 calc R U . . .
C41 C 0.7053(4) 0.8694(2) 0.21331(7) 0.0262(6) Uani 1 1 d . . . . .
H41 H 0.742320 0.909337 0.230144 0.031 Uiso 1 1 calc R U . . .
C42 C 0.6538(3) 0.7730(2) 0.21965(7) 0.0228(6) Uani 1 1 d . . . . .
C43 C 0.6515(4) 0.7287(3) 0.25072(7) 0.0284(7) Uani 1 1 d . . . . .
C44 C 0.7192(5) 0.7827(3) 0.27839(8) 0.0411(9) Uani 1 1 d . . . . .
H44A H 0.713659 0.740958 0.297201 0.062 Uiso 1 1 calc R U . . .
H44B H 0.658410 0.843010 0.282021 0.062 Uiso 1 1 calc R U . . .
H44C H 0.829743 0.799621 0.274070 0.062 Uiso 1 1 calc R U . . .
C45 C 0.5881(4) 0.6388(3) 0.25389(8) 0.0334(7) Uani 1 1 d . . . . .
H45 H 0.584453 0.610383 0.274351 0.040 Uiso 1 1 calc R U . . .
C46 C 0.5253(5) 0.5833(3) 0.22768(8) 0.0334(7) Uani 1 1 d . . . . .
C47 C 0.5983(4) 0.7183(2) 0.19442(7) 0.0241(6) Uani 1 1 d . . . . .
C48 C 0.5967(4) 0.7531(2) 0.16365(7) 0.0248(6) Uani 1 1 d . . . . .
H48 H 0.560202 0.713084 0.146779 0.030 Uiso 1 1 calc R U . . .
O1 O -0.0359(3) 0.48891(16) 0.17724(5) 0.0274(5) Uani 1 1 d . . . . .
O2 O -0.0864(2) 0.38561(17) 0.09999(5) 0.0256(4) Uani 1 1 d . . . . .
O4 O 0.0271(3) 0.21825(16) 0.12695(5) 0.0255(4) Uani 1 1 d . . . . .
C4 C -0.2203(6) 0.3510(3) 0.05328(10) 0.0492(11) Uani 1 1 d . . . . .
H4A H -0.142242 0.302523 0.046184 0.074 Uiso 1 1 calc R U . . .
H4B H -0.190566 0.416182 0.045469 0.074 Uiso 1 1 calc R U . . .
H4C H -0.324811 0.333312 0.045051 0.074 Uiso 1 1 calc R U . . .
O5 O -0.0606(4) 0.1513(2) 0.17191(6) 0.0507(8) Uani 1 1 d . . . . .
O6 O 0.3381(2) 0.28087(15) 0.14263(5) 0.0229(4) Uani 1 1 d . . . . .
O7 O 0.3627(3) 0.2017(2) 0.09605(7) 0.0427(7) Uani 1 1 d . . . . .
O8 O 0.4032(2) 0.50695(16) 0.10054(5) 0.0248(4) Uani 1 1 d . . . . .
O9 O 0.6462(3) 0.57011(19) 0.10477(8) 0.0429(7) Uani 1 1 d . . . . .
O10 O 0.1277(2) 0.51217(15) 0.13310(5) 0.0194(4) Uani 1 1 d . . . . .
O11 O 0.1484(3) 0.81890(16) 0.17855(6) 0.0306(5) Uani 1 1 d . . . . .
O12 O 0.2660(4) 0.9638(2) 0.17546(7) 0.0455(7) Uani 1 1 d . . . . .
O13 O 0.6514(2) 0.88956(15) 0.12872(5) 0.0214(4) Uani 1 1 d . . . . .
O14 O 0.6957(2) 0.81701(14) 0.04817(5) 0.0193(4) Uani 1 1 d . . . . .
O15 O 0.9243(3) 0.8884(2) 0.03363(7) 0.0445(7) Uani 1 1 d . . . . .
O16 O 0.5904(2) 1.00400(15) 0.03525(5) 0.0222(4) Uani 1 1 d . . . . .
O17 O 0.7509(3) 1.11485(17) 0.05803(6) 0.0322(5) Uani 1 1 d . . . . .
O18 O 0.2796(2) 0.99639(15) 0.06177(5) 0.0211(4) Uani 1 1 d . . . . .
O19 O 0.2691(3) 0.98411(18) 0.00859(5) 0.0305(5) Uani 1 1 d . . . . .
O20 O 0.1921(2) 0.73712(15) 0.07573(5) 0.0224(4) Uani 1 1 d . . . . .
O21 O -0.0426(3) 0.7028(2) 0.09762(8) 0.0444(7) Uani 1 1 d . . . . .
O22 O 0.4755(2) 0.79069(14) 0.09985(4) 0.0174(4) Uani 1 1 d . . . . .
O23 O 0.5386(3) 0.62558(18) 0.19833(5) 0.0328(5) Uani 1 1 d . . . . .
O24 O 0.4660(4) 0.5024(2) 0.22879(7) 0.0459(7) Uani 1 1 d . . . . .

loop_
_atom_site_aniso_label
_atom_site_aniso_U_11
_atom_site_aniso_U_22
_atom_site_aniso_U_33
_atom_site_aniso_U_23
_atom_site_aniso_U_13
_atom_site_aniso_U_12
C1 0.0174(12) 0.0263(14) 0.0238(14) -0.0007(11) 0.0051(11) -0.0029(11)
C2 0.0176(12) 0.0274(15) 0.0222(13) -0.0008(11) 0.0027(10) -0.0083(11)
C3 0.0281(16) 0.0169(14) 0.051(2) -0.0023(13) -0.0168(15) -0.0004(12)
O3 0.0223(12) 0.0579(19) 0.083(2) -0.0072(16) -0.0049(13) -0.0183(12)
C5 0.0244(14) 0.0212(14) 0.0172(12) -0.0010(10) 0.0013(10) -0.0083(11)
C6 0.0231(13) 0.0212(14) 0.0278(14) 0.0009(11) 0.0073(12) -0.0062(11)
C7 0.0351(16) 0.0233(15) 0.0370(18) -0.0040(13) 0.0057(14) -0.0054(13)
C8 0.0170(12) 0.0192(13) 0.0201(12) -0.0001(10) -0.0003(10) -0.0043(10)
C9 0.0230(14) 0.0236(15) 0.046(2) -0.0129(13) 0.0048(13) -0.0049(12)
C10 0.0394(19) 0.0290(18) 0.067(3) -0.0074(18) 0.0024(19) 0.0099(15)
C11 0.0169(12) 0.0208(13) 0.0197(13) 0.0007(10) -0.0022(10) -0.0034(10)
C12 0.0179(12) 0.0284(15) 0.0253(14) -0.0002(12) -0.0040(11) -0.0084(11)
C13 0.0159(13) 0.0199(14) 0.0481(19) 0.0055(13) 0.0083(13) -0.0027(11)
C14 0.0398(19) 0.048(2) 0.044(2) 0.0126(17) 0.0191(17) -0.0003(16)
C15 0.0271(15) 0.0233(15) 0.0249(14) -0.0024(11) 0.0074(11) -0.0025(11)
C16 0.0352(16) 0.0251(15) 0.0248(15) 0.0003(12) 0.0094(13) -0.0029(12)
C17 0.0319(15) 0.0340(17) 0.0200(13) 0.0008(12) 0.0056(12) 0.0014(13)
C18 0.0230(13) 0.0248(14) 0.0240(14) -0.0012(12) 0.0063(11) 0.0016(11)
C19 0.0253(14) 0.0314(16) 0.0289(16) -0.0049(13) 0.0053(12) 0.0014(12)
C20 0.0434(19) 0.046(2) 0.0275(17) -0.0068(15) 0.0008(14) -0.0081(16)
C21 0.0414(18) 0.0306(17) 0.0325(17) -0.0065(14) 0.0025(14) -0.0081(14)
C22 0.0386(17) 0.0260(16) 0.0336(17) -0.0016(13) 0.0077(14) -0.0048(14)
C23 0.0262(14) 0.0205(14) 0.0285(15) 0.0004(12) 0.0091(12) 0.0004(11)
C24 0.0300(15) 0.0256(15) 0.0229(14) 0.0003(12) 0.0050(12) -0.0015(12)
C25 0.0149(12) 0.0192(12) 0.0184(13) 0.0000(10) -0.0002(10) -0.0041(9)
C26 0.0152(12) 0.0196(12) 0.0174(12) -0.0016(10) -0.0004(9) -0.0057(10)
C27 0.0221(13) 0.0266(15) 0.0239(14) 0.0049(12) 0.0059(11) 0.0020(11)
C28 0.0387(17) 0.0333(16) 0.0230(15) -0.0003(13) 0.0099(13) 0.0067(14)
C29 0.0183(13) 0.0175(12) 0.0184(13) 0.0002(10) 0.0020(10) -0.0044(10)
C30 0.0184(13) 0.0202(13) 0.0329(16) 0.0066(12) 0.0032(12) -0.0032(10)
C31 0.054(2) 0.041(2) 0.0361(19) 0.0151(16) 0.0034(17) -0.0180(17)
C32 0.0138(12) 0.0175(12) 0.0172(12) 0.0002(10) 0.0014(9) -0.0014(9)
C33 0.0144(12) 0.0283(15) 0.0286(15) 0.0067(12) -0.0039(11) -0.0040(10)
C34 0.0296(16) 0.0372(18) 0.047(2) 0.0129(16) -0.0030(15) 0.0120(14)
C35 0.0156(12) 0.0197(13) 0.0167(12) 0.0013(10) 0.0028(9) -0.0014(10)
C36 0.0175(12) 0.0250(14) 0.0268(14) -0.0021(11) 0.0047(11) -0.0038(11)
C37 0.0156(13) 0.0267(15) 0.0388(17) 0.0145(13) -0.0087(12) -0.0082(11)
C38 0.0388(18) 0.0263(16) 0.049(2) 0.0047(15) -0.0170(16) -0.0158(14)
C39 0.0193(13) 0.0238(14) 0.0178(13) 0.0008(11) -0.0024(10) -0.0021(10)
C40 0.0281(15) 0.0220(14) 0.0235(14) -0.0033(11) -0.0018(11) -0.0041(11)
C41 0.0310(15) 0.0291(15) 0.0186(13) -0.0064(12) -0.0035(12) 0.0004(12)
C42 0.0236(13) 0.0262(14) 0.0185(14) -0.0022(11) -0.0004(10) 0.0057(11)
C43 0.0334(16) 0.0346(17) 0.0172(14) 0.0007(12) -0.0009(11) 0.0124(13)
C44 0.061(2) 0.046(2) 0.0168(15) -0.0030(14) -0.0074(15) 0.0109(18)
C45 0.0475(19) 0.0327(17) 0.0199(14) 0.0069(13) 0.0021(13) 0.0089(14)
C46 0.0454(18) 0.0286(17) 0.0261(16) 0.0103(13) 0.0029(14) 0.0021(14)
C47 0.0288(15) 0.0223(14) 0.0211(14) 0.0026(11) -0.0024(11) -0.0005(11)
C48 0.0334(15) 0.0215(14) 0.0193(14) 0.0019(11) -0.0036(11) -0.0065(12)
O1 0.0351(11) 0.0242(11) 0.0229(10) -0.0023(8) 0.0095(9) -0.0069(9)
O2 0.0178(9) 0.0340(11) 0.0248(10) 0.0029(9) -0.0039(8) -0.0084(8)
O4 0.0305(10) 0.0241(11) 0.0217(10) -0.0033(8) 0.0029(8) -0.0141(9)
C4 0.075(3) 0.0249(17) 0.048(2) 0.0010(15) -0.039(2) -0.0068(17)
O5 0.089(2) 0.0317(13) 0.0319(13) -0.0032(11) 0.0266(14) -0.0209(14)
O6 0.0245(10) 0.0196(10) 0.0248(10) -0.0025(8) -0.0005(8) 0.0018(8)
O7 0.0291(12) 0.0545(17) 0.0444(15) -0.0291(13) -0.0009(10) -0.0035(11)
O8 0.0162(9) 0.0310(11) 0.0273(10) 0.0023(9) 0.0022(8) -0.0096(8)
O9 0.0176(11) 0.0355(13) 0.076(2) 0.0129(13) -0.0027(12) -0.0112(9)
O10 0.0170(9) 0.0205(9) 0.0208(9) 0.0019(8) 0.0021(7) -0.0039(7)
O11 0.0427(13) 0.0218(10) 0.0273(11) 0.0018(9) 0.0030(9) -0.0051(9)
O12 0.0622(17) 0.0300(13) 0.0442(15) 0.0054(11) 0.0053(13) -0.0152(12)
O13 0.0260(10) 0.0213(10) 0.0168(9) 0.0002(8) -0.0028(7) -0.0067(8)
O14 0.0168(9) 0.0211(9) 0.0198(9) -0.0023(7) 0.0038(7) -0.0026(7)
O15 0.0337(13) 0.0533(16) 0.0466(15) -0.0105(13) 0.0199(11) -0.0196(12)
O16 0.0220(9) 0.0229(10) 0.0217(10) 0.0065(8) -0.0003(8) -0.0092(8)
O17 0.0300(11) 0.0265(11) 0.0402(13) 0.0000(10) -0.0021(10) -0.0113(9)
O18 0.0193(9) 0.0212(9) 0.0227(10) 0.0025(8) -0.0011(7) 0.0034(8)
O19 0.0335(11) 0.0339(12) 0.0240(11) 0.0041(9) -0.0050(9) -0.0033(9)
O20 0.0166(9) 0.0238(10) 0.0269(10) 0.0003(8) 0.0020(8) -0.0083(8)
O21 0.0144(10) 0.0436(15) 0.075(2) 0.0119(14) 0.0105(12) -0.0059(10)
O22 0.0156(8) 0.0174(9) 0.0194(9) 0.0017(7) -0.0006(7) -0.0036(7)
O23 0.0496(14) 0.0268(12) 0.0221(11) 0.0089(9) -0.0046(10) -0.0107(10)
O24 0.0667(17) 0.0333(14) 0.0378(14) 0.0158(11) -0.0011(13) -0.0114(13)

_geom_special_details            
;
 All esds (except the esd in the dihedral angle between two l.s. planes)
 are estimated using the full covariance matrix.  The cell esds are taken
 into account individually in the estimation of esds in distances, angles
 and torsion angles; correlations between esds in cell parameters are only
 used when they are defined by crystal symmetry.  An approximate (isotropic)
 treatment of cell esds is used for estimating esds involving l.s. planes.
;

loop_
_geom_bond_atom_site_label_1
_geom_bond_atom_site_label_2
_geom_bond_distance
_geom_bond_site_symmetry_2
_geom_bond_publ_flag
C1 O10 1.396(3) . ?
C1 O1 1.431(4) . ?
C1 C2 1.529(4) . ?
C1 H1 1.0000 . ?
C2 O2 1.437(3) . ?
C2 C5 1.523(4) . ?
C2 H2 1.0000 . ?
C3 O3 1.199(5) . ?
C3 O2 1.351(4) . ?
C3 C4 1.485(5) . ?
C5 O4 1.430(3) . ?
C5 C8 1.517(4) . ?
C5 H5 1.0000 . ?
C6 O5 1.195(4) . ?
C6 O4 1.348(4) . ?
C6 C7 1.492(4) . ?
C7 H7A 0.9800 . ?
C7 H7B 0.9800 . ?
C7 H7C 0.9800 . ?
C8 O6 1.436(3) . ?
C8 C11 1.520(4) . ?
C8 H8 1.0000 . ?
C9 O7 1.191(5) . ?
C9 O6 1.367(4) . ?
C9 C10 1.491(5) . ?
C10 H10A 0.9800 . ?
C10 H10B 0.9800 . ?
C10 H10C 0.9800 . ?
C11 O10 1.433(3) . ?
C11 C12 1.509(4) . ?
C11 H11 1.0000 . ?
C12 O8 1.439(4) . ?
C12 H12A 0.9900 . ?
C12 H12B 0.9900 . ?
C13 O9 1.199(5) . ?
C13 O8 1.343(4) . ?
C13 C14 1.490(5) . ?
C14 H14A 0.9800 . ?
C14 H14B 0.9800 . ?
C14 H14C 0.9800 . ?
C15 O1 1.374(4) . ?
C15 C24 1.387(4) . ?
C15 C16 1.397(4) . ?
C16 C17 1.377(5) . ?
C16 H16 0.9500 . ?
C17 C18 1.409(4) . ?
C17 H17 0.9500 . ?
C18 C23 1.399(4) . ?
C18 C19 1.443(4) . ?
C19 C21 1.343(5) . ?
C19 C20 1.502(5) . ?
C20 H20A 0.9800 . ?
C20 H20B 0.9800 . ?
C20 H20C 0.9800 . ?
C21 C22 1.449(5) . ?
C21 H21 0.9500 . ?
C22 O12 1.211(4) . ?
C22 O11 1.378(4) . ?
C23 O11 1.369(4) . ?
C23 C24 1.388(4) . ?
C24 H24 0.9500 . ?
C25 O22 1.403(3) . ?
C25 O13 1.424(3) . ?
C25 C26 1.521(4) . ?
C25 H25 1.0000 . ?
C26 O14 1.441(3) . ?
C26 C29 1.521(4) . ?
C26 H26 1.0000 . ?
C27 O15 1.194(4) . ?
C27 O14 1.357(3) . ?
C27 C28 1.490(4) . ?
C28 H28A 0.9800 . ?
C28 H28B 0.9800 . ?
C28 H28C 0.9800 . ?
C29 O16 1.435(3) . ?
C29 C32 1.513(3) . ?
C29 H29 1.0000 . ?
C30 O17 1.204(4) . ?
C30 O16 1.345(3) . ?
C30 C31 1.500(4) . ?
C31 H31A 0.9800 . ?
C31 H31B 0.9800 . ?
C31 H31C 0.9800 . ?
C32 O18 1.432(3) . ?
C32 C35 1.524(4) . ?
C32 H32 1.0000 . ?
C33 O19 1.196(4) . ?
C33 O18 1.358(4) . ?
C33 C34 1.499(4) . ?
C34 H34A 0.9800 . ?
C34 H34B 0.9800 . ?
C34 H34C 0.9800 . ?
C35 O22 1.429(3) . ?
C35 C36 1.508(4) . ?
C35 H35 1.0000 . ?
C36 O20 1.443(4) . ?
C36 H36A 0.9900 . ?
C36 H36B 0.9900 . ?
C37 O21 1.208(5) . ?
C37 O20 1.346(3) . ?
C37 C38 1.493(5) . ?
C38 H38A 0.9800 . ?
C38 H38B 0.9800 . ?
C38 H38C 0.9800 . ?
C39 O13 1.374(3) . ?
C39 C48 1.383(4) . ?
C39 C40 1.395(4) . ?
C40 C41 1.380(4) . ?
C40 H40 0.9500 . ?
C41 C42 1.408(4) . ?
C41 H41 0.9500 . ?
C42 C47 1.384(4) . ?
C42 C43 1.447(4) . ?
C43 C45 1.343(5) . ?
C43 C44 1.497(5) . ?
C44 H44A 0.9800 . ?
C44 H44B 0.9800 . ?
C44 H44C 0.9800 . ?
C45 C46 1.445(5) . ?
C45 H45 0.9500 . ?
C46 O24 1.211(5) . ?
C46 O23 1.375(4) . ?
C47 O23 1.370(4) . ?
C47 C48 1.387(4) . ?
C48 H48 0.9500 . ?
C4 H4A 0.9800 . ?
C4 H4B 0.9800 . ?
C4 H4C 0.9800 . ?

loop_
_geom_angle_atom_site_label_1
_geom_angle_atom_site_label_2
_geom_angle_atom_site_label_3
_geom_angle
_geom_angle_site_symmetry_1
_geom_angle_site_symmetry_3
_geom_angle_publ_flag
O10 C1 O1 112.3(2) . . ?
O10 C1 C2 111.7(2) . . ?
O1 C1 C2 105.0(2) . . ?
O10 C1 H1 109.3 . . ?
O1 C1 H1 109.3 . . ?
C2 C1 H1 109.3 . . ?
O2 C2 C5 107.5(2) . . ?
O2 C2 C1 106.2(2) . . ?
C5 C2 C1 111.3(2) . . ?
O2 C2 H2 110.6 . . ?
C5 C2 H2 110.6 . . ?
C1 C2 H2 110.6 . . ?
O3 C3 O2 123.8(3) . . ?
O3 C3 C4 126.0(3) . . ?
O2 C3 C4 110.2(3) . . ?
O4 C5 C8 107.2(2) . . ?
O4 C5 C2 110.1(2) . . ?
C8 C5 C2 111.2(2) . . ?
O4 C5 H5 109.4 . . ?
C8 C5 H5 109.4 . . ?
C2 C5 H5 109.4 . . ?
O5 C6 O4 123.1(3) . . ?
O5 C6 C7 126.5(3) . . ?
O4 C6 C7 110.3(3) . . ?
C6 C7 H7A 109.5 . . ?
C6 C7 H7B 109.5 . . ?
H7A C7 H7B 109.5 . . ?
C6 C7 H7C 109.5 . . ?
H7A C7 H7C 109.5 . . ?
H7B C7 H7C 109.5 . . ?
O6 C8 C5 108.7(2) . . ?
O6 C8 C11 107.4(2) . . ?
C5 C8 C11 108.7(2) . . ?
O6 C8 H8 110.7 . . ?
C5 C8 H8 110.7 . . ?
C11 C8 H8 110.7 . . ?
O7 C9 O6 123.8(3) . . ?
O7 C9 C10 126.5(3) . . ?
O6 C9 C10 109.7(3) . . ?
C9 C10 H10A 109.5 . . ?
C9 C10 H10B 109.5 . . ?
H10A C10 H10B 109.5 . . ?
C9 C10 H10C 109.5 . . ?
H10A C10 H10C 109.5 . . ?
H10B C10 H10C 109.5 . . ?
O10 C11 C12 107.1(2) . . ?
O10 C11 C8 108.8(2) . . ?
C12 C11 C8 115.1(2) . . ?
O10 C11 H11 108.6 . . ?
C12 C11 H11 108.6 . . ?
C8 C11 H11 108.6 . . ?
O8 C12 C11 108.0(2) . . ?
O8 C12 H12A 110.1 . . ?
C11 C12 H12A 110.1 . . ?
O8 C12 H12B 110.1 . . ?
C11 C12 H12B 110.1 . . ?
H12A C12 H12B 108.4 . . ?
O9 C13 O8 123.0(3) . . ?
O9 C13 C14 125.1(3) . . ?
O8 C13 C14 111.9(3) . . ?
C13 C14 H14A 109.5 . . ?
C13 C14 H14B 109.5 . . ?
H14A C14 H14B 109.5 . . ?
C13 C14 H14C 109.5 . . ?
H14A C14 H14C 109.5 . . ?
H14B C14 H14C 109.5 . . ?
O1 C15 C24 123.5(3) . . ?
O1 C15 C16 115.4(3) . . ?
C24 C15 C16 121.0(3) . . ?
C17 C16 C15 119.6(3) . . ?
C17 C16 H16 120.2 . . ?
C15 C16 H16 120.2 . . ?
C16 C17 C18 121.3(3) . . ?
C16 C17 H17 119.3 . . ?
C18 C17 H17 119.3 . . ?
C23 C18 C17 116.9(3) . . ?
C23 C18 C19 118.1(3) . . ?
C17 C18 C19 125.1(3) . . ?
C21 C19 C18 118.8(3) . . ?
C21 C19 C20 121.0(3) . . ?
C18 C19 C20 120.2(3) . . ?
C19 C20 H20A 109.5 . . ?
C19 C20 H20B 109.5 . . ?
H20A C20 H20B 109.5 . . ?
C19 C20 H20C 109.5 . . ?
H20A C20 H20C 109.5 . . ?
H20B C20 H20C 109.5 . . ?
C19 C21 C22 123.2(3) . . ?
C19 C21 H21 118.4 . . ?
C22 C21 H21 118.4 . . ?
O12 C22 O11 117.2(3) . . ?
O12 C22 C21 126.4(3) . . ?
O11 C22 C21 116.4(3) . . ?
O11 C23 C24 115.2(3) . . ?
O11 C23 C18 121.7(3) . . ?
C24 C23 C18 123.0(3) . . ?
C15 C24 C23 117.9(3) . . ?
C15 C24 H24 121.0 . . ?
C23 C24 H24 121.0 . . ?
O22 C25 O13 112.4(2) . . ?
O22 C25 C26 112.0(2) . . ?
O13 C25 C26 104.8(2) . . ?
O22 C25 H25 109.2 . . ?
O13 C25 H25 109.2 . . ?
C26 C25 H25 109.2 . . ?
O14 C26 C29 109.0(2) . . ?
O14 C26 C25 106.2(2) . . ?
C29 C26 C25 111.4(2) . . ?
O14 C26 H26 110.1 . . ?
C29 C26 H26 110.1 . . ?
C25 C26 H26 110.1 . . ?
O15 C27 O14 123.6(3) . . ?
O15 C27 C28 125.6(3) . . ?
O14 C27 C28 110.8(3) . . ?
C27 C28 H28A 109.5 . . ?
C27 C28 H28B 109.5 . . ?
H28A C28 H28B 109.5 . . ?
C27 C28 H28C 109.5 . . ?
H28A C28 H28C 109.5 . . ?
H28B C28 H28C 109.5 . . ?
O16 C29 C32 107.6(2) . . ?
O16 C29 C26 110.1(2) . . ?
C32 C29 C26 112.0(2) . . ?
O16 C29 H29 109.0 . . ?
C32 C29 H29 109.0 . . ?
C26 C29 H29 109.0 . . ?
O17 C30 O16 123.6(3) . . ?
O17 C30 C31 126.4(3) . . ?
O16 C30 C31 110.1(3) . . ?
C30 C31 H31A 109.5 . . ?
C30 C31 H31B 109.5 . . ?
H31A C31 H31B 109.5 . . ?
C30 C31 H31C 109.5 . . ?
H31A C31 H31C 109.5 . . ?
H31B C31 H31C 109.5 . . ?
O18 C32 C29 108.7(2) . . ?
O18 C32 C35 106.6(2) . . ?
C29 C32 C35 108.2(2) . . ?
O18 C32 H32 111.1 . . ?
C29 C32 H32 111.1 . . ?
C35 C32 H32 111.1 . . ?
O19 C33 O18 124.5(3) . . ?
O19 C33 C34 126.4(3) . . ?
O18 C33 C34 109.2(3) . . ?
C33 C34 H34A 109.5 . . ?
C33 C34 H34B 109.5 . . ?
H34A C34 H34B 109.5 . . ?
C33 C34 H34C 109.5 . . ?
H34A C34 H34C 109.5 . . ?
H34B C34 H34C 109.5 . . ?
O22 C35 C36 107.2(2) . . ?
O22 C35 C32 109.3(2) . . ?
C36 C35 C32 115.0(2) . . ?
O22 C35 H35 108.4 . . ?
C36 C35 H35 108.4 . . ?
C32 C35 H35 108.4 . . ?
O20 C36 C35 108.9(2) . . ?
O20 C36 H36A 109.9 . . ?
C35 C36 H36A 109.9 . . ?
O20 C36 H36B 109.9 . . ?
C35 C36 H36B 109.9 . . ?
H36A C36 H36B 108.3 . . ?
O21 C37 O20 122.5(3) . . ?
O21 C37 C38 125.1(3) . . ?
O20 C37 C38 112.4(3) . . ?
C37 C38 H38A 109.5 . . ?
C37 C38 H38B 109.5 . . ?
H38A C38 H38B 109.5 . . ?
C37 C38 H38C 109.5 . . ?
H38A C38 H38C 109.5 . . ?
H38B C38 H38C 109.5 . . ?
O13 C39 C48 122.7(3) . . ?
O13 C39 C40 116.3(3) . . ?
C48 C39 C40 121.0(3) . . ?
C41 C40 C39 119.5(3) . . ?
C41 C40 H40 120.2 . . ?
C39 C40 H40 120.2 . . ?
C40 C41 C42 121.0(3) . . ?
C40 C41 H41 119.5 . . ?
C42 C41 H41 119.5 . . ?
C47 C42 C41 117.3(3) . . ?
C47 C42 C43 118.3(3) . . ?
C41 C42 C43 124.4(3) . . ?
C45 C43 C42 118.4(3) . . ?
C45 C43 C44 121.5(3) . . ?
C42 C43 C44 120.2(3) . . ?
C43 C44 H44A 109.5 . . ?
C43 C44 H44B 109.5 . . ?
H44A C44 H44B 109.5 . . ?
C43 C44 H44C 109.5 . . ?
H44A C44 H44C 109.5 . . ?
H44B C44 H44C 109.5 . . ?
C43 C45 C46 123.2(3) . . ?
C43 C45 H45 118.4 . . ?
C46 C45 H45 118.4 . . ?
O24 C46 O23 116.7(3) . . ?
O24 C46 C45 126.8(3) . . ?
O23 C46 C45 116.5(3) . . ?
O23 C47 C42 121.8(3) . . ?
O23 C47 C48 115.1(3) . . ?
C42 C47 C48 123.1(3) . . ?
C39 C48 C47 118.0(3) . . ?
C39 C48 H48 121.0 . . ?
C47 C48 H48 121.0 . . ?
C15 O1 C1 117.3(2) . . ?
C3 O2 C2 116.0(2) . . ?
C6 O4 C5 118.7(2) . . ?
C3 C4 H4A 109.5 . . ?
C3 C4 H4B 109.5 . . ?
H4A C4 H4B 109.5 . . ?
C3 C4 H4C 109.5 . . ?
H4A C4 H4C 109.5 . . ?
H4B C4 H4C 109.5 . . ?
C9 O6 C8 118.2(2) . . ?
C13 O8 C12 114.4(2) . . ?
C1 O10 C11 114.7(2) . . ?
C23 O11 C22 121.8(3) . . ?
C39 O13 C25 117.0(2) . . ?
C27 O14 C26 116.4(2) . . ?
C30 O16 C29 116.8(2) . . ?
C33 O18 C32 118.0(2) . . ?
C37 O20 C36 113.1(2) . . ?
C25 O22 C35 114.4(2) . . ?
C47 O23 C46 121.7(3) . . ?

loop_
_geom_torsion_atom_site_label_1
_geom_torsion_atom_site_label_2
_geom_torsion_atom_site_label_3
_geom_torsion_atom_site_label_4
_geom_torsion
_geom_torsion_site_symmetry_1
_geom_torsion_site_symmetry_2
_geom_torsion_site_symmetry_3
_geom_torsion_site_symmetry_4
_geom_torsion_publ_flag
O10 C1 C2 O2 -67.7(3) . . . . ?
O1 C1 C2 O2 170.4(2) . . . . ?
O10 C1 C2 C5 49.0(3) . . . . ?
O1 C1 C2 C5 -72.9(3) . . . . ?
O2 C2 C5 O4 -52.2(3) . . . . ?
C1 C2 C5 O4 -168.1(2) . . . . ?
O2 C2 C5 C8 66.5(3) . . . . ?
C1 C2 C5 C8 -49.4(3) . . . . ?
O4 C5 C8 O6 -68.0(3) . . . . ?
C2 C5 C8 O6 171.6(2) . . . . ?
O4 C5 C8 C11 175.5(2) . . . . ?
C2 C5 C8 C11 55.0(3) . . . . ?
O6 C8 C11 O10 -177.2(2) . . . . ?
C5 C8 C11 O10 -59.8(3) . . . . ?
O6 C8 C11 C12 62.7(3) . . . . ?
C5 C8 C11 C12 -179.9(2) . . . . ?
O10 C11 C12 O8 -56.8(3) . . . . ?
C8 C11 C12 O8 64.2(3) . . . . ?
O1 C15 C16 C17 174.9(3) . . . . ?
C24 C15 C16 C17 -4.0(5) . . . . ?
C15 C16 C17 C18 -0.7(5) . . . . ?
C16 C17 C18 C23 3.8(5) . . . . ?
C16 C17 C18 C19 -174.1(3) . . . . ?
C23 C18 C19 C21 -0.9(4) . . . . ?
C17 C18 C19 C21 177.0(3) . . . . ?
C23 C18 C19 C20 -179.0(3) . . . . ?
C17 C18 C19 C20 -1.0(5) . . . . ?
C18 C19 C21 C22 1.2(5) . . . . ?
C20 C19 C21 C22 179.2(3) . . . . ?
C19 C21 C22 O12 -178.3(4) . . . . ?
C19 C21 C22 O11 1.0(5) . . . . ?
C17 C18 C23 O11 -179.7(3) . . . . ?
C19 C18 C23 O11 -1.6(4) . . . . ?
C17 C18 C23 C24 -2.6(4) . . . . ?
C19 C18 C23 C24 175.5(3) . . . . ?
O1 C15 C24 C23 -173.7(3) . . . . ?
C16 C15 C24 C23 5.1(5) . . . . ?
O11 C23 C24 C15 175.5(3) . . . . ?
C18 C23 C24 C15 -1.7(5) . . . . ?
O22 C25 C26 O14 -70.3(3) . . . . ?
O13 C25 C26 O14 167.5(2) . . . . ?
O22 C25 C26 C29 48.2(3) . . . . ?
O13 C25 C26 C29 -73.9(3) . . . . ?
O14 C26 C29 O16 -51.7(3) . . . . ?
C25 C26 C29 O16 -168.6(2) . . . . ?
O14 C26 C29 C32 68.0(3) . . . . ?
C25 C26 C29 C32 -48.9(3) . . . . ?
O16 C29 C32 O18 -69.1(3) . . . . ?
C26 C29 C32 O18 169.7(2) . . . . ?
O16 C29 C32 C35 175.5(2) . . . . ?
C26 C29 C32 C35 54.3(3) . . . . ?
O18 C32 C35 O22 -176.3(2) . . . . ?
C29 C32 C35 O22 -59.5(3) . . . . ?
O18 C32 C35 C36 63.1(3) . . . . ?
C29 C32 C35 C36 179.8(2) . . . . ?
O22 C35 C36 O20 -54.5(3) . . . . ?
C32 C35 C36 O20 67.2(3) . . . . ?
O13 C39 C40 C41 -179.7(3) . . . . ?
C48 C39 C40 C41 1.2(5) . . . . ?
C39 C40 C41 C42 -0.5(5) . . . . ?
C40 C41 C42 C47 -1.1(5) . . . . ?
C40 C41 C42 C43 -179.5(3) . . . . ?
C47 C42 C43 C45 -3.4(4) . . . . ?
C41 C42 C43 C45 174.9(3) . . . . ?
C47 C42 C43 C44 176.4(3) . . . . ?
C41 C42 C43 C44 -5.3(5) . . . . ?
C42 C43 C45 C46 1.4(5) . . . . ?
C44 C43 C45 C46 -178.4(3) . . . . ?
C43 C45 C46 O24 -179.6(4) . . . . ?
C43 C45 C46 O23 2.5(5) . . . . ?
C41 C42 C47 O23 -176.9(3) . . . . ?
C43 C42 C47 O23 1.6(5) . . . . ?
C41 C42 C47 C48 2.2(5) . . . . ?
C43 C42 C47 C48 -179.3(3) . . . . ?
O13 C39 C48 C47 -179.3(3) . . . . ?
C40 C39 C48 C47 -0.2(5) . . . . ?
O23 C47 C48 C39 177.6(3) . . . . ?
C42 C47 C48 C39 -1.6(5) . . . . ?
C24 C15 O1 C1 11.2(4) . . . . ?
C16 C15 O1 C1 -167.7(3) . . . . ?
O10 C1 O1 C15 53.6(3) . . . . ?
C2 C1 O1 C15 175.1(2) . . . . ?
O3 C3 O2 C2 4.9(5) . . . . ?
C4 C3 O2 C2 -175.7(3) . . . . ?
C5 C2 O2 C3 114.3(3) . . . . ?
C1 C2 O2 C3 -126.5(3) . . . . ?
O5 C6 O4 C5 8.7(5) . . . . ?
C7 C6 O4 C5 -171.4(3) . . . . ?
C8 C5 O4 C6 132.1(3) . . . . ?
C2 C5 O4 C6 -106.8(3) . . . . ?
O7 C9 O6 C8 2.2(4) . . . . ?
C10 C9 O6 C8 -176.9(3) . . . . ?
C5 C8 O6 C9 101.4(3) . . . . ?
C11 C8 O6 C9 -141.2(2) . . . . ?
O9 C13 O8 C12 4.2(4) . . . . ?
C14 C13 O8 C12 -174.8(3) . . . . ?
C11 C12 O8 C13 177.7(3) . . . . ?
O1 C1 O10 C11 60.3(3) . . . . ?
C2 C1 O10 C11 -57.3(3) . . . . ?
C12 C11 O10 C1 -172.0(2) . . . . ?
C8 C11 O10 C1 63.1(3) . . . . ?
C24 C23 O11 C22 -173.3(3) . . . . ?
C18 C23 O11 C22 3.9(5) . . . . ?
O12 C22 O11 C23 175.8(3) . . . . ?
C21 C22 O11 C23 -3.6(5) . . . . ?
C48 C39 O13 C25 -14.3(4) . . . . ?
C40 C39 O13 C25 166.7(2) . . . . ?
O22 C25 O13 C39 72.5(3) . . . . ?
C26 C25 O13 C39 -165.6(2) . . . . ?
O15 C27 O14 C26 -0.8(4) . . . . ?
C28 C27 O14 C26 179.3(2) . . . . ?
C29 C26 O14 C27 104.7(3) . . . . ?
C25 C26 O14 C27 -135.2(2) . . . . ?
O17 C30 O16 C29 1.3(4) . . . . ?
C31 C30 O16 C29 -179.3(3) . . . . ?
C32 C29 O16 C30 150.7(2) . . . . ?
C26 C29 O16 C30 -87.0(3) . . . . ?
O19 C33 O18 C32 5.9(4) . . . . ?
C34 C33 O18 C32 -173.4(2) . . . . ?
C29 C32 O18 C33 93.2(3) . . . . ?
C35 C32 O18 C33 -150.4(2) . . . . ?
O21 C37 O20 C36 3.7(4) . . . . ?
C38 C37 O20 C36 -174.4(3) . . . . ?
C35 C36 O20 C37 172.0(2) . . . . ?
O13 C25 O22 C35 60.9(3) . . . . ?
C26 C25 O22 C35 -56.8(3) . . . . ?
C36 C35 O22 C25 -171.8(2) . . . . ?
C32 C35 O22 C25 62.9(3) . . . . ?
C42 C47 O23 C46 2.5(5) . . . . ?
C48 C47 O23 C46 -176.7(3) . . . . ?
O24 C46 O23 C47 177.5(3) . . . . ?
C45 C46 O23 C47 -4.4(5) . . . . ?

_refine_diff_density_max         0.665
_refine_diff_density_min         -0.282
_refine_diff_density_rms         0.051

_shelx_res_file                  
;

TITL s15sip4 in P2(1)2(1)2(1)
    s15sip4.res
    created by SHELXL-2019/3 at 12:22:35 on 13-Oct-2023
CELL  1.54184   8.4557  13.6108  42.3604   90.000   90.000   90.000
ZERR  8  0.0001   0.0002   0.0006    0.000    0.000    0.000
LATT  -1
SYMM  1/2 - X, - Y, 1/2 + Z
SYMM  1/2 + X, 1/2 - Y, - Z
SYMM  - X, 1/2 + Y, 1/2 - Z
SFAC  C    H    O
UNIT 192 208 96
OMIT     9   5  21
ACTA
LIST 4
TEMP -123
SIZE 0.32 0.15 0.1
BOND $H
CONF
FMAP   2
PLAN   -10
L.S.   14
WGHT    0.070800    0.631100
FVAR       3.27154   0.15311
C1    1   -0.024023    0.488195    0.143544    11.00000    0.01738    0.02631 =
         0.02378   -0.00072    0.00506   -0.00291
AFIX  13
H1    2   -0.101631    0.536025    0.134537    11.00000   -1.20000
AFIX   0
C2    1   -0.070944    0.384056    0.133773    11.00000    0.01755    0.02740 =
         0.02221   -0.00082    0.00270   -0.00826
AFIX  13
H2    2   -0.173231    0.364813    0.143881    11.00000   -1.20000
AFIX   0
C3    1   -0.225152    0.352302    0.088307    11.00000    0.02810    0.01685 =
         0.05121   -0.00231   -0.01677   -0.00043
O3    3   -0.335219    0.328489    0.104420    11.00000    0.02231    0.05794 =
         0.08262   -0.00721   -0.00493   -0.01834
C5    1    0.058322    0.310400    0.141921    11.00000    0.02444    0.02122 =
         0.01723   -0.00095    0.00133   -0.00831
AFIX  13
H5    2    0.062103    0.300936    0.165319    11.00000   -1.20000
AFIX   0
C6    1   -0.023483    0.142565    0.144841    11.00000    0.02311    0.02124 =
         0.02777    0.00093    0.00729   -0.00621
C7    1   -0.025620    0.049996    0.125960    11.00000    0.03508    0.02327 =
         0.03700   -0.00402    0.00567   -0.00537
AFIX 137
H7A   2   -0.059886   -0.004648    0.139382    11.00000   -1.50000
H7B   2    0.080794    0.036609    0.117866    11.00000   -1.50000
H7C   2   -0.099171    0.057245    0.108233    11.00000   -1.50000
AFIX   0
C8    1    0.218532    0.345283    0.130336    11.00000    0.01704    0.01917 =
         0.02009   -0.00012   -0.00035   -0.00428
AFIX  13
H8    2    0.221780    0.346456    0.106741    11.00000   -1.20000
AFIX   0
C9    1    0.399362    0.210756    0.123034    11.00000    0.02303    0.02356 =
         0.04627   -0.01290    0.00479   -0.00486
C10   1    0.514212    0.148660    0.140770    11.00000    0.03945    0.02902 =
         0.06747   -0.00743    0.00243    0.00989
AFIX 137
H10A  2    0.458613    0.092689    0.150184    11.00000   -1.50000
H10B  2    0.563598    0.187841    0.157489    11.00000   -1.50000
H10C  2    0.595931    0.124624    0.126296    11.00000   -1.50000
AFIX   0
C11   1    0.249829    0.447071    0.143695    11.00000    0.01694    0.02076 =
         0.01974    0.00070   -0.00222   -0.00344
AFIX  13
H11   2    0.245605    0.443303    0.167255    11.00000   -1.20000
AFIX   0
C12   1    0.405651    0.492205    0.134183    11.00000    0.01788    0.02837 =
         0.02532   -0.00018   -0.00402   -0.00840
AFIX  23
H12A  2    0.420805    0.555775    0.145130    11.00000   -1.20000
H12B  2    0.493885    0.448003    0.140038    11.00000   -1.20000
AFIX   0
C13   1    0.533321    0.550383    0.088889    11.00000    0.01588    0.01987 =
         0.04806    0.00545    0.00831   -0.00273
C14   1    0.517642    0.571889    0.054535    11.00000    0.03975    0.04829 =
         0.04376    0.01257    0.01913   -0.00025
AFIX 137
H14A  2    0.464141    0.635147    0.051699    11.00000   -1.50000
H14B  2    0.455546    0.519903    0.044407    11.00000   -1.50000
H14C  2    0.622929    0.574758    0.044909    11.00000   -1.50000
AFIX   0
C15   1    0.011902    0.572604    0.192665    11.00000    0.02714    0.02331 =
         0.02495   -0.00237    0.00738   -0.00248
C16   1    0.028561    0.563748    0.225359    11.00000    0.03516    0.02508 =
         0.02478    0.00028    0.00944   -0.00287
AFIX  43
H16   2   -0.000888    0.504548    0.235683    11.00000   -1.20000
AFIX   0
C17   1    0.087921    0.641345    0.242526    11.00000    0.03187    0.03396 =
         0.02004    0.00077    0.00563    0.00143
AFIX  43
H17   2    0.098005    0.635266    0.264776    11.00000   -1.20000
AFIX   0
C18   1    0.133997    0.729560    0.227763    11.00000    0.02301    0.02485 =
         0.02398   -0.00121    0.00630    0.00158
C19   1    0.210247    0.810985    0.243400    11.00000    0.02528    0.03140 =
         0.02892   -0.00490    0.00527    0.00142
C20   1    0.243914    0.806395    0.278183    11.00000    0.04339    0.04614 =
         0.02750   -0.00681    0.00082   -0.00813
AFIX 137
H20A  2    0.144307    0.799303    0.289789    11.00000   -1.50000
H20B  2    0.297096    0.866944    0.284818    11.00000   -1.50000
H20C  2    0.312305    0.749943    0.282638    11.00000   -1.50000
AFIX   0
C21   1    0.254256    0.889094    0.226117    11.00000    0.04142    0.03060 =
         0.03254   -0.00649    0.00251   -0.00815
AFIX  43
H21   2    0.306187    0.941953    0.236463    11.00000   -1.20000
AFIX   0
C22   1    0.226329    0.896599    0.192455    11.00000    0.03860    0.02599 =
         0.03359   -0.00162    0.00769   -0.00482
C23   1    0.107480    0.736677    0.195256    11.00000    0.02618    0.02046 =
         0.02850    0.00039    0.00911    0.00044
C24   1    0.045083    0.660380    0.177423    11.00000    0.03004    0.02560 =
         0.02285    0.00027    0.00499   -0.00146
AFIX  43
H24   2    0.025729    0.668064    0.155470    11.00000   -1.20000
AFIX   0
C25   1    0.631332    0.825212    0.102516    11.00000    0.01492    0.01923 =
         0.01837    0.00004   -0.00017   -0.00414
AFIX  13
H25   2    0.704554    0.767973    0.104842    11.00000   -1.20000
AFIX   0
C26   1    0.680784    0.885474    0.073937    11.00000    0.01517    0.01955 =
         0.01745   -0.00157   -0.00044   -0.00570
AFIX  13
H26   2    0.784654    0.918188    0.078049    11.00000   -1.20000
AFIX   0
C27   1    0.825889    0.826686    0.029703    11.00000    0.02207    0.02661 =
         0.02386    0.00489    0.00585    0.00202
C28   1    0.827346    0.750807    0.004349    11.00000    0.03874    0.03333 =
         0.02301   -0.00032    0.00987    0.00666
AFIX 137
H28A  2    0.813828    0.685586    0.013771    11.00000   -1.50000
H28B  2    0.928449    0.753433   -0.006929    11.00000   -1.50000
H28C  2    0.740719    0.763498   -0.010469    11.00000   -1.50000
AFIX   0
C29   1    0.556520    0.961906    0.065565    11.00000    0.01834    0.01750 =
         0.01838    0.00024    0.00199   -0.00438
AFIX  13
H29   2    0.558010    1.015094    0.081848    11.00000   -1.20000
AFIX   0
C30   1    0.689176    1.081436    0.034775    11.00000    0.01844    0.02023 =
         0.03290    0.00665    0.00317   -0.00318
C31   1    0.710489    1.117208    0.001559    11.00000    0.05371    0.04059 =
         0.03609    0.01509    0.00344   -0.01796
AFIX 137
H31A  2    0.759138    1.182553    0.001849    11.00000   -1.50000
H31B  2    0.607261    1.120872   -0.008892    11.00000   -1.50000
H31C  2    0.778995    1.071573   -0.009983    11.00000   -1.50000
AFIX   0
C32   1    0.392245    0.918142    0.064059    11.00000    0.01383    0.01747 =
         0.01717    0.00018    0.00139   -0.00141
AFIX  13
H32   2    0.382111    0.871854    0.045839    11.00000   -1.20000
AFIX   0
C33   1    0.232353    1.024742    0.032529    11.00000    0.01435    0.02828 =
         0.02859    0.00665   -0.00391   -0.00399
C34   1    0.130370    1.114361    0.035323    11.00000    0.02963    0.03719 =
         0.04720    0.01288   -0.00296    0.01197
AFIX 137
H34A  2    0.187079    1.165172    0.047178    11.00000   -1.50000
H34B  2    0.032395    1.097463    0.046425    11.00000   -1.50000
H34C  2    0.104942    1.139058    0.014193    11.00000   -1.50000
AFIX   0
C35   1    0.359917    0.865921    0.095218    11.00000    0.01560    0.01971 =
         0.01673    0.00129    0.00278   -0.00145
AFIX  13
H35   2    0.370325    0.914845    0.112707    11.00000   -1.20000
AFIX   0
C36   1    0.199582    0.818078    0.097689    11.00000    0.01753    0.02502 =
         0.02676   -0.00213    0.00470   -0.00385
AFIX  23
H36A  2    0.182382    0.793910    0.119463    11.00000   -1.20000
H36B  2    0.115885    0.866541    0.092730    11.00000   -1.20000
AFIX   0
C37   1    0.060872    0.682142    0.079104    11.00000    0.01559    0.02670 =
         0.03883    0.01446   -0.00867   -0.00816
C38   1    0.062272    0.593293    0.058442    11.00000    0.03879    0.02629 =
         0.04943    0.00472   -0.01701   -0.01581
AFIX 137
H38A  2   -0.046373    0.570394    0.055161    11.00000   -1.50000
H38B  2    0.124239    0.541239    0.068565    11.00000   -1.50000
H38C  2    0.109867    0.609920    0.038036    11.00000   -1.50000
AFIX   0
C39   1    0.649755    0.847712    0.158247    11.00000    0.01931    0.02375 =
         0.01775    0.00078   -0.00239   -0.00211
C40   1    0.702834    0.906633    0.183014    11.00000    0.02805    0.02197 =
         0.02348   -0.00331   -0.00181   -0.00413
AFIX  43
H40   2    0.737053    0.971964    0.179057    11.00000   -1.20000
AFIX   0
C41   1    0.705297    0.869359    0.213312    11.00000    0.03103    0.02914 =
         0.01856   -0.00636   -0.00347    0.00044
AFIX  43
H41   2    0.742320    0.909337    0.230144    11.00000   -1.20000
AFIX   0
C42   1    0.653763    0.772961    0.219654    11.00000    0.02364    0.02620 =
         0.01847   -0.00222   -0.00045    0.00570
C43   1    0.651514    0.728746    0.250724    11.00000    0.03340    0.03456 =
         0.01722    0.00072   -0.00092    0.01236
C44   1    0.719174    0.782747    0.278393    11.00000    0.06102    0.04551 =
         0.01677   -0.00304   -0.00742    0.01090
AFIX 137
H44A  2    0.713659    0.740958    0.297201    11.00000   -1.50000
H44B  2    0.658410    0.843010    0.282021    11.00000   -1.50000
H44C  2    0.829743    0.799621    0.274070    11.00000   -1.50000
AFIX   0
C45   1    0.588138    0.638846    0.253887    11.00000    0.04749    0.03270 =
         0.01993    0.00685    0.00208    0.00886
AFIX  43
H45   2    0.584453    0.610383    0.274351    11.00000   -1.20000
AFIX   0
C46   1    0.525282    0.583303    0.227678    11.00000    0.04542    0.02865 =
         0.02613    0.01033    0.00291    0.00208
C47   1    0.598257    0.718337    0.194424    11.00000    0.02880    0.02233 =
         0.02114    0.00261   -0.00243   -0.00053
C48   1    0.596676    0.753096    0.163650    11.00000    0.03340    0.02154 =
         0.01932    0.00189   -0.00358   -0.00649
AFIX  43
H48   2    0.560202    0.713084    0.146779    11.00000   -1.20000
AFIX   0
O1    3   -0.035938    0.488907    0.177241    11.00000    0.03506    0.02423 =
         0.02293   -0.00229    0.00951   -0.00687
O2    3   -0.086444    0.385614    0.099988    11.00000    0.01784    0.03398 =
         0.02485    0.00292   -0.00390   -0.00843
O4    3    0.027078    0.218253    0.126954    11.00000    0.03052    0.02414 =
         0.02170   -0.00329    0.00289   -0.01413
C4    1   -0.220279    0.350966    0.053276    11.00000    0.07512    0.02493 =
         0.04769    0.00105   -0.03888   -0.00676
AFIX 137
H4A   2   -0.142242    0.302523    0.046184    11.00000   -1.50000
H4B   2   -0.190566    0.416182    0.045469    11.00000   -1.50000
H4C   2   -0.324811    0.333312    0.045051    11.00000   -1.50000
AFIX   0
O5    3   -0.060633    0.151281    0.171912    11.00000    0.08860    0.03172 =
         0.03186   -0.00320    0.02656   -0.02094
O6    3    0.338078    0.280868    0.142626    11.00000    0.02446    0.01962 =
         0.02475   -0.00247   -0.00054    0.00179
O7    3    0.362687    0.201680    0.096050    11.00000    0.02914    0.05453 =
         0.04440   -0.02911   -0.00095   -0.00347
O8    3    0.403156    0.506950    0.100539    11.00000    0.01617    0.03102 =
         0.02734    0.00230    0.00223   -0.00957
O9    3    0.646228    0.570113    0.104774    11.00000    0.01763    0.03545 =
         0.07556    0.01287   -0.00275   -0.01125
O10   3    0.127676    0.512169    0.133096    11.00000    0.01701    0.02052 =
         0.02078    0.00192    0.00212   -0.00392
O11   3    0.148398    0.818899    0.178548    11.00000    0.04269    0.02180 =
         0.02730    0.00177    0.00295   -0.00513
O12   3    0.266004    0.963771    0.175457    11.00000    0.06219    0.03001 =
         0.04424    0.00541    0.00533   -0.01525
O13   3    0.651445    0.889556    0.128722    11.00000    0.02599    0.02128 =
         0.01684    0.00017   -0.00283   -0.00667
O14   3    0.695726    0.817011    0.048165    11.00000    0.01683    0.02114 =
         0.01979   -0.00231    0.00382   -0.00263
O15   3    0.924335    0.888355    0.033634    11.00000    0.03369    0.05331 =
         0.04661   -0.01053    0.01992   -0.01957
O16   3    0.590393    1.004000    0.035249    11.00000    0.02195    0.02291 =
         0.02175    0.00646   -0.00033   -0.00921
O17   3    0.750857    1.114849    0.058031    11.00000    0.02995    0.02647 =
         0.04016    0.00001   -0.00209   -0.01128
O18   3    0.279575    0.996391    0.061773    11.00000    0.01930    0.02120 =
         0.02268    0.00250   -0.00111    0.00344
O19   3    0.269056    0.984108    0.008594    11.00000    0.03351    0.03394 =
         0.02403    0.00406   -0.00501   -0.00332
O20   3    0.192054    0.737121    0.075728    11.00000    0.01664    0.02381 =
         0.02687    0.00029    0.00197   -0.00832
O21   3   -0.042592    0.702754    0.097622    11.00000    0.01439    0.04360 =
         0.07514    0.01193    0.01054   -0.00588
O22   3    0.475513    0.790687    0.099845    11.00000    0.01558    0.01738 =
         0.01937    0.00166   -0.00060   -0.00360
O23   3    0.538569    0.625576    0.198327    11.00000    0.04957    0.02685 =
         0.02212    0.00890   -0.00461   -0.01069
O24   3    0.465960    0.502407    0.228787    11.00000    0.06665    0.03333 =
         0.03779    0.01578   -0.00112   -0.01140
HKLF 4


REM  s15sip4 in P2(1)2(1)2(1)
REM wR2 = 0.1163, GooF = S = 1.026, Restrained GooF = 1.026 for all data
REM R1 = 0.0439 for 8939 Fo > 4sig(Fo) and 0.0473 for all 9541 data
REM 660 parameters refined using 0 restraints

END

WGHT      0.0708      0.6311

REM Highest difference peak  0.665,  deepest hole -0.282,  1-sigma level  0.051
Q1    1   0.4585  0.2678  0.0434  11.00000  0.05    0.67
Q2    1   0.0433  0.1433  0.1719  11.00000  0.05    0.29
Q3    1   0.0256  0.0584  0.1030  11.00000  0.05    0.23
Q4    1   0.0441  0.0288  0.1425  11.00000  0.05    0.22
Q5    1  -0.1589  0.4499  0.1790  11.00000  0.05    0.20
Q6    1   0.8108  0.9752  0.1762  11.00000  0.05    0.20
Q7    1   0.5731  0.8047  0.0450  11.00000  0.05    0.20
Q8    1   0.3669  0.5986  0.0549  11.00000  0.05    0.20
Q9    1  -0.0685  0.7121  0.0771  11.00000  0.05    0.19
Q10   1   0.7247  0.7004  0.0045  11.00000  0.05    0.19
;
_shelx_res_checksum              60129
####################################################################### 
# 
# This file contains crystal structure data downloaded from the 
# Cambridge Structural Database (CSD) hosted by the Cambridge 
# Crystallographic Data Centre (CCDC).
# 
# Full information about CCDC data access policies and citation 
# guidelines are available at http://www.ccdc.cam.ac.uk/access/V1 
# 
# Audit and citation data items may have been added by the CCDC. 
# Please retain this information to preserve the provenance of 
# this file and to allow appropriate attribution of the data. 
# 
#######################################################################

data_s17sip7
_database_code_depnum_ccdc_archive 'CCDC 2301155'
loop_
_audit_author_name
_audit_author_address
'Gabriele Kociok-Kohn'
;University of Bath
United Kingdom
;
_audit_update_record             
;
2023-10-13 deposited with the CCDC.	2023-12-26 downloaded from the CCDC.
;

_audit_creation_method           SHELXL-2019/3
_shelx_SHELXL_version_number     2019/3
_chemical_name_systematic        ?
_chemical_name_common            ?
_chemical_melting_point          ?
_chemical_formula_moiety         'C16 H18 O8'
_chemical_formula_sum            'C16 H18 O8'
_chemical_formula_weight         338.30

loop_
_atom_type_symbol
_atom_type_description
_atom_type_scat_dispersion_real
_atom_type_scat_dispersion_imag
_atom_type_scat_source
C C 0.0181 0.0091 'International Tables Vol C Tables 4.2.6.8 and 6.1.1.4'
H H 0.0000 0.0000 'International Tables Vol C Tables 4.2.6.8 and 6.1.1.4'
O O 0.0492 0.0322 'International Tables Vol C Tables 4.2.6.8 and 6.1.1.4'

_space_group_crystal_system      triclinic
_space_group_IT_number           1
_space_group_name_H-M_alt        'P 1'
_space_group_name_Hall           'P 1'

_shelx_space_group_comment       
;
The symmetry employed for this shelxl refinement is uniquely defined
by the following loop, which should always be used as a source of
symmetry information in preference to the above space-group names.
They are only intended as comments.
;

loop_
_space_group_symop_operation_xyz
'x, y, z'

_cell_length_a                   7.9134(3)
_cell_length_b                   7.9212(4)
_cell_length_c                   12.5663(6)
_cell_angle_alpha                105.567(4)
_cell_angle_beta                 104.160(4)
_cell_angle_gamma                91.397(3)
_cell_volume                     732.32(6)
_cell_formula_units_Z            2
_cell_measurement_temperature    150(2)
_cell_measurement_reflns_used    3244
_cell_measurement_theta_min      3.7940
_cell_measurement_theta_max      72.8740

_exptl_crystal_description       plate
_exptl_crystal_colour            colourless
_exptl_crystal_density_meas      ?
_exptl_crystal_density_method    ?
_exptl_crystal_density_diffrn    1.534
_exptl_crystal_F_000             356
_exptl_transmission_factor_min   ?
_exptl_transmission_factor_max   ?
_exptl_crystal_size_max          0.150
_exptl_crystal_size_mid          0.090
_exptl_crystal_size_min          0.020
_exptl_absorpt_coefficient_mu    1.060
_shelx_estimated_absorpt_T_min   0.857
_shelx_estimated_absorpt_T_max   0.979
_exptl_absorpt_correction_T_min  0.82567
_exptl_absorpt_correction_T_max  1.00000
_exptl_absorpt_correction_type   multi-scan
_exptl_absorpt_process_details   
;
CrysAlisPro 1.171.38.46 (Rigaku Oxford Diffraction, 2015)
Empirical absorption correction using spherical harmonics,
 implemented in SCALE3 ABSPACK scaling algorithm.
;
_oxdiff_exptl_absorpt_empirical_full_min 0.654
_oxdiff_exptl_absorpt_empirical_full_max 1.844
_oxdiff_exptl_absorpt_empirical_details 
;
Empirical correction (ABSPACK) includes:
- Absorption correction using spherical harmonics
- Frame scaling
;
_diffrn_ambient_temperature      150.01(10)
_diffrn_ambient_environment      N~2~
_diffrn_source                   'micro-focus sealed X-ray tube'
_diffrn_source_type              'SuperNova (Cu) X-ray Source'
_diffrn_radiation_probe          x-ray
_diffrn_radiation_type           'Cu K\a'
_diffrn_radiation_wavelength     1.54184
_diffrn_radiation_monochromator  mirror
_diffrn_measurement_device       'four-circle diffractometer'
_diffrn_measurement_device_type  'SuperNova, Dual, Cu at zero, EosS2'
_diffrn_measurement_method       '\w scans'
_diffrn_detector                 'CCD plate'
_diffrn_detector_type            EosS2
_diffrn_detector_area_resol_mean 8.1150
_diffrn_reflns_number            4688
_diffrn_reflns_av_unetI/netI     0.0353
_diffrn_reflns_av_R_equivalents  0.0226
_diffrn_reflns_limit_h_min       -9
_diffrn_reflns_limit_h_max       8
_diffrn_reflns_limit_k_min       -9
_diffrn_reflns_limit_k_max       9
_diffrn_reflns_limit_l_min       -15
_diffrn_reflns_limit_l_max       13
_diffrn_reflns_theta_min         3.782
_diffrn_reflns_theta_max         73.044
_diffrn_reflns_theta_full        67.684
_diffrn_measured_fraction_theta_max 0.971
_diffrn_measured_fraction_theta_full 0.998
_diffrn_reflns_Laue_measured_fraction_max 0.971
_diffrn_reflns_Laue_measured_fraction_full 0.998
_diffrn_reflns_point_group_measured_fraction_max 0.573
_diffrn_reflns_point_group_measured_fraction_full 0.594
_reflns_number_total             3355
_reflns_number_gt                3264
_reflns_threshold_expression     'I > 2\s(I)'
_reflns_Friedel_coverage         0.180
_reflns_Friedel_fraction_max     0.175
_reflns_Friedel_fraction_full    0.190

_reflns_special_details          
;
 Reflections were merged by SHELXL according to the crystal
 class for the calculation of statistics and refinement.
 
 _reflns_Friedel_fraction is defined as the number of unique
 Friedel pairs measured divided by the number that would be
 possible theoretically, ignoring centric projections and
 systematic absences.
;

_computing_data_collection       'CrysAlisPro 1.171.38.46 (Rigaku OD, 2015)'
_computing_cell_refinement       'CrysAlisPro 1.171.38.46 (Rigaku OD, 2015)'
_computing_data_reduction        'CrysAlisPro 1.171.38.46 (Rigaku OD, 2015)'
_computing_structure_solution    
; 
 SHELXT
 Sheldrick, G. M. (2008). Acta Cryst. A64, 112-122.
;
_computing_structure_refinement  
;
 SHELXL-2019/2 (Sheldrick, 2019)
 Sheldrick GM (2008) Acta Crystallogr A64:112--122 and 
 C. B. H\"ubschle, G. M. Sheldrick and B. Dittrich
 ShelXle: a Qt graphical user interface for SHELXL
 J. Appl. Cryst., 44, (2011) 1281-1284.
;
_computing_molecular_graphics    
'ORTEP3 for Windows - Farrugia, L. J. J. Appl. Crystallogr. 1997, 30, 565'

_computing_publication_material  
;
 'WinGX publication routines, Farrugia, 
 L. J., J. Appl. Crystallogr., 1999, 32, 837-838
;
_refine_special_details          
;
OH-hydrogen atoms have been found in the Difference Fourier map 
and were refined freely.
;
_refine_ls_structure_factor_coef Fsqd
_refine_ls_matrix_type           full
_refine_ls_weighting_scheme      calc
_refine_ls_weighting_details     
'w=1/[\s^2^(Fo^2^)+(0.0539P)^2^] where P=(Fo^2^+2Fc^2^)/3'
_atom_sites_solution_primary     dual
_atom_sites_solution_secondary   ?
_atom_sites_solution_hydrogens   mixed
_refine_ls_hydrogen_treatment    mixed
_refine_ls_extinction_method     none
_refine_ls_extinction_coef       .
_refine_ls_abs_structure_details 
;
 Classical Flack method preferred over Parsons because s.u. lower.
;
_refine_ls_abs_structure_Flack   -0.03(12)
_chemical_absolute_configuration ad
_refine_ls_number_reflns         3355
_refine_ls_number_parameters     467
_refine_ls_number_restraints     3
_refine_ls_R_factor_all          0.0307
_refine_ls_R_factor_gt           0.0296
_refine_ls_wR_factor_ref         0.0782
_refine_ls_wR_factor_gt          0.0770
_refine_ls_goodness_of_fit_ref   1.032
_refine_ls_restrained_S_all      1.032
_refine_ls_shift/su_max          0.000
_refine_ls_shift/su_mean         0.000

loop_
_atom_site_label
_atom_site_type_symbol
_atom_site_fract_x
_atom_site_fract_y
_atom_site_fract_z
_atom_site_U_iso_or_equiv
_atom_site_adp_type
_atom_site_occupancy
_atom_site_site_symmetry_order
_atom_site_calc_flag
_atom_site_refinement_flags_posn
_atom_site_refinement_flags_adp
_atom_site_refinement_flags_occupancy
_atom_site_disorder_assembly
_atom_site_disorder_group
O1 O 0.3714(3) 0.4385(3) 0.26920(17) 0.0295(4) Uani 1 1 d . . . . .
O2 O 0.2933(2) 0.5177(2) 0.43052(16) 0.0217(4) Uani 1 1 d . . . . .
O3 O 0.1440(2) 0.6648(2) 0.78728(14) 0.0160(3) Uani 1 1 d . . . . .
O4 O 0.2459(2) 0.3858(2) 0.77817(14) 0.0141(3) Uani 1 1 d . . . . .
O5 O 0.5990(2) 0.3244(2) 0.77345(16) 0.0192(4) Uani 1 1 d . . . . .
H5A H 0.613(5) 0.437(5) 0.766(3) 0.034(10) Uiso 1 1 d . . . . .
O6 O 0.4638(2) 0.5162(3) 1.08392(16) 0.0217(4) Uani 1 1 d . . . . .
H6A H 0.438(4) 0.501(4) 1.138(3) 0.021(8) Uiso 1 1 d . . . . .
O7 O 0.0992(2) 0.5642(2) 1.08511(15) 0.0197(4) Uani 1 1 d . . . . .
H7A H 0.056(6) 0.459(6) 1.079(4) 0.050(12) Uiso 1 1 d . . . . .
O8 O -0.0433(2) 0.3157(2) 0.86996(16) 0.0192(3) Uani 1 1 d . . . . .
H8A H -0.137(6) 0.299(6) 0.837(4) 0.041(12) Uiso 1 1 d . . . . .
C1 C 0.3437(3) 0.5607(4) 0.3430(2) 0.0224(5) Uani 1 1 d . . . . .
C2 C 0.3575(3) 0.7453(4) 0.3477(2) 0.0255(6) Uani 1 1 d . . . . .
H2 H 0.388939 0.777615 0.287060 0.031 Uiso 1 1 calc R U . . .
C3 C 0.3278(3) 0.8732(4) 0.4344(2) 0.0221(5) Uani 1 1 d . . . . .
C4 C 0.3399(4) 1.0647(4) 0.4377(3) 0.0325(6) Uani 1 1 d . . . . .
H4A H 0.420614 1.133053 0.509866 0.049 Uiso 1 1 calc R U . . .
H4B H 0.223672 1.107337 0.431865 0.049 Uiso 1 1 calc R U . . .
H4C H 0.383124 1.078182 0.373436 0.049 Uiso 1 1 calc R U . . .
C5 C 0.2809(3) 0.8241(3) 0.5272(2) 0.0186(5) Uani 1 1 d . . . . .
C6 C 0.2508(3) 0.9442(3) 0.6241(2) 0.0191(5) Uani 1 1 d . . . . .
H6 H 0.263448 1.066756 0.631741 0.023 Uiso 1 1 calc R U . . .
C7 C 0.2035(3) 0.8877(3) 0.7082(2) 0.0184(5) Uani 1 1 d . . . . .
H7 H 0.180858 0.970371 0.772279 0.022 Uiso 1 1 calc R U . . .
C8 C 0.1889(3) 0.7069(3) 0.6984(2) 0.0147(4) Uani 1 1 d . . . . .
C9 C 0.2193(3) 0.5841(3) 0.6045(2) 0.0163(4) Uani 1 1 d . . . . .
H9 H 0.210043 0.461705 0.597893 0.020 Uiso 1 1 calc R U . . .
C10 C 0.2634(3) 0.6459(3) 0.5208(2) 0.0171(5) Uani 1 1 d . . . . .
C11 C 0.1010(3) 0.4834(3) 0.77715(19) 0.0132(4) Uani 1 1 d . . . . .
H11 H 0.009013 0.430753 0.704046 0.016 Uiso 1 1 calc R U . . .
C12 C 0.3863(3) 0.4466(3) 0.8815(2) 0.0142(4) Uani 1 1 d . . . . .
H12 H 0.431791 0.569480 0.889448 0.017 Uiso 1 1 calc R U . . .
C13 C 0.5303(3) 0.3266(3) 0.8692(2) 0.0168(4) Uani 1 1 d . . . . .
H13A H 0.627071 0.364328 0.940007 0.020 Uiso 1 1 calc R U . . .
H13B H 0.484350 0.205328 0.861447 0.020 Uiso 1 1 calc R U . . .
C14 C 0.3209(3) 0.4449(3) 0.98636(19) 0.0147(4) Uani 1 1 d . . . . .
H14 H 0.283831 0.321304 0.982380 0.018 Uiso 1 1 calc R U . . .
C15 C 0.1665(3) 0.5554(3) 0.98832(19) 0.0142(4) Uani 1 1 d . . . . .
H15 H 0.209454 0.678024 0.993846 0.017 Uiso 1 1 calc R U . . .
C16 C 0.0232(3) 0.4890(3) 0.8776(2) 0.0146(4) Uani 1 1 d . . . . .
H16 H -0.072816 0.568780 0.877247 0.018 Uiso 1 1 calc R U . . .
O9 O 0.6565(2) 0.6562(2) 0.73608(15) 0.0198(3) Uani 1 1 d . . . . .
O10 O 0.7323(2) 0.5680(2) 0.57403(15) 0.0176(3) Uani 1 1 d . . . . .
O11 O 0.8941(2) 0.3538(2) 0.22252(14) 0.0159(3) Uani 1 1 d . . . . .
O12 O 0.7326(2) 0.1044(2) 0.22507(13) 0.0145(3) Uani 1 1 d . . . . .
O13 O 0.3149(2) -0.0034(2) 0.00980(16) 0.0201(4) Uani 1 1 d . . . . .
H13 H 0.359(6) -0.053(6) -0.049(4) 0.046(11) Uiso 1 1 d . . . . .
O14 O 0.5845(2) -0.0867(2) -0.08386(14) 0.0176(3) Uani 1 1 d . . . . .
H14A H 0.621(5) -0.162(6) -0.126(4) 0.040(11) Uiso 1 1 d . . . . .
O15 O 0.9539(2) -0.1012(2) -0.04158(15) 0.0182(3) Uani 1 1 d . . . . .
H15A H 1.067(6) -0.082(6) -0.032(4) 0.052(12) Uiso 1 1 d . . . . .
O16 O 1.0448(2) -0.0706(2) 0.19377(16) 0.0209(4) Uani 1 1 d . . . . .
H16A H 1.044(5) -0.155(5) 0.136(3) 0.028(9) Uiso 1 1 d . . . . .
C17 C 0.7020(3) 0.7002(3) 0.6604(2) 0.0155(4) Uani 1 1 d . . . . .
C18 C 0.7264(3) 0.8792(3) 0.6551(2) 0.0186(5) Uani 1 1 d . . . . .
H18 H 0.708790 0.973191 0.715440 0.022 Uiso 1 1 calc R U . . .
C19 C 0.7730(3) 0.9163(3) 0.5675(2) 0.0179(5) Uani 1 1 d . . . . .
C20 C 0.7986(4) 1.1018(3) 0.5624(2) 0.0262(5) Uani 1 1 d . . . . .
H20A H 0.728760 1.112059 0.488773 0.039 Uiso 1 1 calc R U . . .
H20B H 0.922693 1.132559 0.570339 0.039 Uiso 1 1 calc R U . . .
H20C H 0.761210 1.182049 0.624700 0.039 Uiso 1 1 calc R U . . .
C21 C 0.8013(3) 0.7739(3) 0.4757(2) 0.0157(4) Uani 1 1 d . . . . .
C22 C 0.8463(3) 0.7958(3) 0.3785(2) 0.0202(5) Uani 1 1 d . . . . .
H22 H 0.857832 0.910689 0.369834 0.024 Uiso 1 1 calc R U . . .
C23 C 0.8740(3) 0.6540(3) 0.2959(2) 0.0185(5) Uani 1 1 d . . . . .
H23 H 0.905214 0.671067 0.230885 0.022 Uiso 1 1 calc R U . . .
C24 C 0.8560(3) 0.4847(3) 0.3077(2) 0.0138(4) Uani 1 1 d . . . . .
C25 C 0.8057(3) 0.4563(3) 0.4003(2) 0.0158(4) Uani 1 1 d . . . . .
H25 H 0.789121 0.340720 0.406862 0.019 Uiso 1 1 calc R U . . .
C26 C 0.7804(3) 0.6026(3) 0.4830(2) 0.0146(4) Uani 1 1 d . . . . .
C27 C 0.9001(3) 0.1828(3) 0.23878(19) 0.0137(4) Uani 1 1 d . . . . .
H27 H 0.971038 0.194060 0.318426 0.016 Uiso 1 1 calc R U . . .
C28 C 0.6212(3) 0.0761(3) 0.11119(19) 0.0131(4) Uani 1 1 d . . . . .
H28 H 0.612549 0.190303 0.091389 0.016 Uiso 1 1 calc R U . . .
C29 C 0.4420(3) 0.0060(3) 0.1142(2) 0.0167(4) Uani 1 1 d . . . . .
H29A H 0.448556 -0.112587 0.125929 0.020 Uiso 1 1 calc R U . . .
H29B H 0.406403 0.084469 0.179139 0.020 Uiso 1 1 calc R U . . .
C30 C 0.7012(3) -0.0536(3) 0.02732(19) 0.0135(4) Uani 1 1 d . . . . .
H30 H 0.713759 -0.166103 0.049046 0.016 Uiso 1 1 calc R U . . .
C31 C 0.8804(3) 0.0270(3) 0.03203(19) 0.0136(4) Uani 1 1 d . . . . .
H31 H 0.866693 0.134095 0.004148 0.016 Uiso 1 1 calc R U . . .
C32 C 0.9968(3) 0.0776(3) 0.1549(2) 0.0156(4) Uani 1 1 d . . . . .
H32 H 1.104898 0.150226 0.159557 0.019 Uiso 1 1 calc R U . . .

loop_
_atom_site_aniso_label
_atom_site_aniso_U_11
_atom_site_aniso_U_22
_atom_site_aniso_U_33
_atom_site_aniso_U_23
_atom_site_aniso_U_13
_atom_site_aniso_U_12
O1 0.0318(10) 0.0436(12) 0.0180(9) 0.0107(9) 0.0123(8) 0.0131(9)
O2 0.0257(9) 0.0274(9) 0.0157(9) 0.0081(7) 0.0094(7) 0.0060(7)
O3 0.0205(8) 0.0149(7) 0.0152(8) 0.0058(6) 0.0075(6) 0.0034(6)
O4 0.0137(7) 0.0157(7) 0.0132(8) 0.0030(6) 0.0050(6) 0.0034(6)
O5 0.0185(8) 0.0197(8) 0.0232(9) 0.0059(7) 0.0123(7) 0.0025(6)
O6 0.0165(8) 0.0348(10) 0.0132(9) 0.0062(7) 0.0033(7) 0.0022(7)
O7 0.0217(8) 0.0246(9) 0.0162(8) 0.0053(7) 0.0112(7) 0.0049(7)
O8 0.0143(8) 0.0182(8) 0.0265(9) 0.0091(7) 0.0049(7) -0.0013(7)
C1 0.0178(11) 0.0376(14) 0.0154(12) 0.0122(11) 0.0054(9) 0.0072(10)
C2 0.0224(12) 0.0383(15) 0.0195(13) 0.0132(11) 0.0073(10) -0.0018(11)
C3 0.0176(11) 0.0295(13) 0.0185(13) 0.0110(10) -0.0005(9) -0.0026(9)
C4 0.0431(16) 0.0321(15) 0.0232(13) 0.0150(12) 0.0033(12) -0.0088(12)
C5 0.0143(10) 0.0259(12) 0.0156(12) 0.0092(10) 0.0006(9) 0.0002(9)
C6 0.0192(11) 0.0201(11) 0.0171(11) 0.0075(9) 0.0010(9) -0.0009(9)
C7 0.0162(10) 0.0198(11) 0.0173(11) 0.0053(9) 0.0011(9) 0.0027(9)
C8 0.0111(9) 0.0212(11) 0.0122(10) 0.0073(9) 0.0008(8) 0.0016(8)
C9 0.0166(10) 0.0171(10) 0.0159(11) 0.0063(9) 0.0039(8) 0.0030(9)
C10 0.0137(10) 0.0242(12) 0.0143(11) 0.0065(9) 0.0042(8) 0.0034(9)
C11 0.0125(9) 0.0121(10) 0.0143(11) 0.0032(8) 0.0025(8) 0.0032(8)
C12 0.0137(10) 0.0153(9) 0.0146(11) 0.0040(8) 0.0059(8) 0.0009(8)
C13 0.0159(10) 0.0196(11) 0.0184(11) 0.0074(9) 0.0083(9) 0.0050(9)
C14 0.0128(10) 0.0200(10) 0.0128(10) 0.0056(8) 0.0049(8) 0.0022(8)
C15 0.0162(10) 0.0154(10) 0.0142(11) 0.0051(8) 0.0089(8) 0.0027(8)
C16 0.0139(10) 0.0136(10) 0.0177(11) 0.0048(8) 0.0061(8) 0.0037(8)
O9 0.0226(8) 0.0221(8) 0.0166(8) 0.0041(7) 0.0098(7) 0.0023(7)
O10 0.0226(8) 0.0147(8) 0.0174(8) 0.0043(7) 0.0091(7) 0.0022(6)
O11 0.0190(8) 0.0133(7) 0.0154(8) 0.0019(6) 0.0070(6) 0.0007(6)
O12 0.0142(7) 0.0177(8) 0.0123(8) 0.0043(6) 0.0044(6) 0.0008(6)
O13 0.0108(7) 0.0272(9) 0.0196(9) 0.0031(7) 0.0031(6) 0.0015(6)
O14 0.0144(7) 0.0221(8) 0.0140(8) 0.0005(7) 0.0042(6) 0.0032(6)
O15 0.0139(8) 0.0203(8) 0.0195(9) -0.0005(7) 0.0091(6) 0.0019(6)
O16 0.0242(9) 0.0180(8) 0.0191(9) 0.0047(7) 0.0028(7) 0.0084(7)
C17 0.0129(10) 0.0189(11) 0.0117(10) 0.0003(9) 0.0024(8) 0.0000(8)
C18 0.0202(11) 0.0168(11) 0.0175(12) 0.0010(9) 0.0067(9) 0.0027(8)
C19 0.0162(10) 0.0170(11) 0.0183(12) 0.0026(9) 0.0029(9) 0.0006(9)
C20 0.0392(15) 0.0152(11) 0.0280(14) 0.0036(10) 0.0182(11) 0.0051(10)
C21 0.0134(10) 0.0158(10) 0.0167(11) 0.0035(9) 0.0032(8) 0.0018(8)
C22 0.0231(12) 0.0162(11) 0.0239(13) 0.0072(10) 0.0092(10) 0.0019(9)
C23 0.0202(11) 0.0190(11) 0.0177(12) 0.0057(9) 0.0073(9) 0.0001(9)
C24 0.0114(9) 0.0149(10) 0.0133(11) 0.0009(8) 0.0031(8) 0.0001(8)
C25 0.0168(11) 0.0133(10) 0.0163(11) 0.0030(8) 0.0042(8) 0.0011(8)
C26 0.0131(10) 0.0161(11) 0.0135(11) 0.0035(9) 0.0025(8) 0.0004(8)
C27 0.0123(10) 0.0140(10) 0.0148(11) 0.0031(8) 0.0043(8) 0.0022(8)
C28 0.0116(10) 0.0139(10) 0.0145(11) 0.0044(8) 0.0042(8) 0.0024(8)
C29 0.0127(10) 0.0226(11) 0.0153(11) 0.0039(9) 0.0060(8) -0.0001(8)
C30 0.0122(9) 0.0148(9) 0.0136(11) 0.0030(8) 0.0046(8) 0.0015(8)
C31 0.0126(10) 0.0136(10) 0.0161(11) 0.0033(8) 0.0069(8) 0.0026(8)
C32 0.0118(10) 0.0154(10) 0.0185(11) 0.0030(9) 0.0038(8) 0.0018(8)

_geom_special_details            
;
 All esds (except the esd in the dihedral angle between two l.s. planes)
 are estimated using the full covariance matrix.  The cell esds are taken
 into account individually in the estimation of esds in distances, angles
 and torsion angles; correlations between esds in cell parameters are only
 used when they are defined by crystal symmetry.  An approximate (isotropic)
 treatment of cell esds is used for estimating esds involving l.s. planes.
;

loop_
_geom_bond_atom_site_label_1
_geom_bond_atom_site_label_2
_geom_bond_distance
_geom_bond_site_symmetry_2
_geom_bond_publ_flag
O1 C1 1.213(4) . ?
O2 C1 1.376(3) . ?
O2 C10 1.378(3) . ?
O3 C8 1.368(3) . ?
O3 C11 1.433(3) . ?
O4 C11 1.398(3) . ?
O4 C12 1.444(3) . ?
O5 C13 1.433(3) . ?
O5 H5A 0.93(4) . ?
O6 C14 1.421(3) . ?
O6 H6A 0.80(4) . ?
O7 C15 1.429(3) . ?
O7 H7A 0.87(5) . ?
O8 C16 1.428(3) . ?
O8 H8A 0.74(4) . ?
C1 C2 1.448(4) . ?
C2 C3 1.347(4) . ?
C2 H2 0.9500 . ?
C3 C5 1.447(3) . ?
C3 C4 1.506(4) . ?
C4 H4A 0.9800 . ?
C4 H4B 0.9800 . ?
C4 H4C 0.9800 . ?
C5 C10 1.394(3) . ?
C5 C6 1.405(4) . ?
C6 C7 1.378(3) . ?
C6 H6 0.9500 . ?
C7 C8 1.403(3) . ?
C7 H7 0.9500 . ?
C8 C9 1.390(3) . ?
C9 C10 1.383(3) . ?
C9 H9 0.9500 . ?
C11 C16 1.525(3) . ?
C11 H11 1.0000 . ?
C12 C13 1.512(3) . ?
C12 C14 1.532(3) . ?
C12 H12 1.0000 . ?
C13 H13A 0.9900 . ?
C13 H13B 0.9900 . ?
C14 C15 1.521(3) . ?
C14 H14 1.0000 . ?
C15 C16 1.518(3) . ?
C15 H15 1.0000 . ?
C16 H16 1.0000 . ?
O9 C17 1.223(3) . ?
O10 C17 1.364(3) . ?
O10 C26 1.379(3) . ?
O11 C24 1.374(3) . ?
O11 C27 1.423(3) . ?
O12 C27 1.401(3) . ?
O12 C28 1.441(3) . ?
O13 C29 1.428(3) . ?
O13 H13 0.90(5) . ?
O14 C30 1.426(3) . ?
O14 H14A 0.80(4) . ?
O15 C31 1.418(3) . ?
O15 H15A 0.88(5) . ?
O16 C32 1.414(3) . ?
O16 H16A 0.84(4) . ?
C17 C18 1.447(3) . ?
C18 C19 1.342(3) . ?
C18 H18 0.9500 . ?
C19 C21 1.447(3) . ?
C19 C20 1.499(3) . ?
C20 H20A 0.9800 . ?
C20 H20B 0.9800 . ?
C20 H20C 0.9800 . ?
C21 C26 1.393(3) . ?
C21 C22 1.404(3) . ?
C22 C23 1.373(3) . ?
C22 H22 0.9500 . ?
C23 C24 1.396(3) . ?
C23 H23 0.9500 . ?
C24 C25 1.387(3) . ?
C25 C26 1.390(3) . ?
C25 H25 0.9500 . ?
C27 C32 1.531(3) . ?
C27 H27 1.0000 . ?
C28 C29 1.523(3) . ?
C28 C30 1.531(3) . ?
C28 H28 1.0000 . ?
C29 H29A 0.9900 . ?
C29 H29B 0.9900 . ?
C30 C31 1.522(3) . ?
C30 H30 1.0000 . ?
C31 C32 1.532(3) . ?
C31 H31 1.0000 . ?
C32 H32 1.0000 . ?

loop_
_geom_angle_atom_site_label_1
_geom_angle_atom_site_label_2
_geom_angle_atom_site_label_3
_geom_angle
_geom_angle_site_symmetry_1
_geom_angle_site_symmetry_3
_geom_angle_publ_flag
C1 O2 C10 121.2(2) . . ?
C8 O3 C11 118.79(18) . . ?
C11 O4 C12 114.12(16) . . ?
C13 O5 H5A 111(2) . . ?
C14 O6 H6A 108(2) . . ?
C15 O7 H7A 108(3) . . ?
C16 O8 H8A 110(3) . . ?
O1 C1 O2 116.1(2) . . ?
O1 C1 C2 126.7(3) . . ?
O2 C1 C2 117.2(2) . . ?
C3 C2 C1 122.8(2) . . ?
C3 C2 H2 118.6 . . ?
C1 C2 H2 118.6 . . ?
C2 C3 C5 118.6(2) . . ?
C2 C3 C4 122.4(2) . . ?
C5 C3 C4 119.0(3) . . ?
C3 C4 H4A 109.5 . . ?
C3 C4 H4B 109.5 . . ?
H4A C4 H4B 109.5 . . ?
C3 C4 H4C 109.5 . . ?
H4A C4 H4C 109.5 . . ?
H4B C4 H4C 109.5 . . ?
C10 C5 C6 117.1(2) . . ?
C10 C5 C3 118.4(2) . . ?
C6 C5 C3 124.5(2) . . ?
C7 C6 C5 121.3(2) . . ?
C7 C6 H6 119.3 . . ?
C5 C6 H6 119.3 . . ?
C6 C7 C8 119.4(2) . . ?
C6 C7 H7 120.3 . . ?
C8 C7 H7 120.3 . . ?
O3 C8 C9 124.2(2) . . ?
O3 C8 C7 114.9(2) . . ?
C9 C8 C7 121.0(2) . . ?
C10 C9 C8 117.8(2) . . ?
C10 C9 H9 121.1 . . ?
C8 C9 H9 121.1 . . ?
O2 C10 C9 115.0(2) . . ?
O2 C10 C5 121.7(2) . . ?
C9 C10 C5 123.3(2) . . ?
O4 C11 O3 112.52(18) . . ?
O4 C11 C16 112.85(18) . . ?
O3 C11 C16 104.25(17) . . ?
O4 C11 H11 109.0 . . ?
O3 C11 H11 109.0 . . ?
C16 C11 H11 109.0 . . ?
O4 C12 C13 107.32(17) . . ?
O4 C12 C14 110.58(16) . . ?
C13 C12 C14 111.36(18) . . ?
O4 C12 H12 109.2 . . ?
C13 C12 H12 109.2 . . ?
C14 C12 H12 109.2 . . ?
O5 C13 C12 114.07(18) . . ?
O5 C13 H13A 108.7 . . ?
C12 C13 H13A 108.7 . . ?
O5 C13 H13B 108.7 . . ?
C12 C13 H13B 108.7 . . ?
H13A C13 H13B 107.6 . . ?
O6 C14 C15 111.62(18) . . ?
O6 C14 C12 106.71(17) . . ?
C15 C14 C12 108.79(17) . . ?
O6 C14 H14 109.9 . . ?
C15 C14 H14 109.9 . . ?
C12 C14 H14 109.9 . . ?
O7 C15 C16 110.97(17) . . ?
O7 C15 C14 112.62(18) . . ?
C16 C15 C14 110.82(18) . . ?
O7 C15 H15 107.4 . . ?
C16 C15 H15 107.4 . . ?
C14 C15 H15 107.4 . . ?
O8 C16 C15 108.14(18) . . ?
O8 C16 C11 109.74(18) . . ?
C15 C16 C11 108.98(17) . . ?
O8 C16 H16 110.0 . . ?
C15 C16 H16 110.0 . . ?
C11 C16 H16 110.0 . . ?
C17 O10 C26 121.38(18) . . ?
C24 O11 C27 116.60(17) . . ?
C27 O12 C28 112.83(16) . . ?
C29 O13 H13 109(3) . . ?
C30 O14 H14A 107(3) . . ?
C31 O15 H15A 115(3) . . ?
C32 O16 H16A 108(2) . . ?
O9 C17 O10 116.6(2) . . ?
O9 C17 C18 125.7(2) . . ?
O10 C17 C18 117.8(2) . . ?
C19 C18 C17 122.0(2) . . ?
C19 C18 H18 119.0 . . ?
C17 C18 H18 119.0 . . ?
C18 C19 C21 119.4(2) . . ?
C18 C19 C20 121.9(2) . . ?
C21 C19 C20 118.8(2) . . ?
C19 C20 H20A 109.5 . . ?
C19 C20 H20B 109.5 . . ?
H20A C20 H20B 109.5 . . ?
C19 C20 H20C 109.5 . . ?
H20A C20 H20C 109.5 . . ?
H20B C20 H20C 109.5 . . ?
C26 C21 C22 117.4(2) . . ?
C26 C21 C19 118.0(2) . . ?
C22 C21 C19 124.6(2) . . ?
C23 C22 C21 121.1(2) . . ?
C23 C22 H22 119.4 . . ?
C21 C22 H22 119.4 . . ?
C22 C23 C24 119.7(2) . . ?
C22 C23 H23 120.1 . . ?
C24 C23 H23 120.1 . . ?
O11 C24 C25 124.2(2) . . ?
O11 C24 C23 114.7(2) . . ?
C25 C24 C23 121.1(2) . . ?
C24 C25 C26 117.8(2) . . ?
C24 C25 H25 121.1 . . ?
C26 C25 H25 121.1 . . ?
O10 C26 C25 115.7(2) . . ?
O10 C26 C21 121.5(2) . . ?
C25 C26 C21 122.8(2) . . ?
O12 C27 O11 111.81(17) . . ?
O12 C27 C32 113.44(18) . . ?
O11 C27 C32 106.33(17) . . ?
O12 C27 H27 108.4 . . ?
O11 C27 H27 108.4 . . ?
C32 C27 H27 108.4 . . ?
O12 C28 C29 105.89(17) . . ?
O12 C28 C30 108.45(17) . . ?
C29 C28 C30 113.01(17) . . ?
O12 C28 H28 109.8 . . ?
C29 C28 H28 109.8 . . ?
C30 C28 H28 109.8 . . ?
O13 C29 C28 110.51(18) . . ?
O13 C29 H29A 109.5 . . ?
C28 C29 H29A 109.5 . . ?
O13 C29 H29B 109.5 . . ?
C28 C29 H29B 109.5 . . ?
H29A C29 H29B 108.1 . . ?
O14 C30 C31 111.47(17) . . ?
O14 C30 C28 107.50(17) . . ?
C31 C30 C28 108.98(17) . . ?
O14 C30 H30 109.6 . . ?
C31 C30 H30 109.6 . . ?
C28 C30 H30 109.6 . . ?
O15 C31 C30 107.10(17) . . ?
O15 C31 C32 110.86(18) . . ?
C30 C31 C32 110.20(18) . . ?
O15 C31 H31 109.5 . . ?
C30 C31 H31 109.5 . . ?
C32 C31 H31 109.5 . . ?
O16 C32 C27 105.23(19) . . ?
O16 C32 C31 112.70(18) . . ?
C27 C32 C31 110.93(17) . . ?
O16 C32 H32 109.3 . . ?
C27 C32 H32 109.3 . . ?
C31 C32 H32 109.3 . . ?

loop_
_geom_torsion_atom_site_label_1
_geom_torsion_atom_site_label_2
_geom_torsion_atom_site_label_3
_geom_torsion_atom_site_label_4
_geom_torsion
_geom_torsion_site_symmetry_1
_geom_torsion_site_symmetry_2
_geom_torsion_site_symmetry_3
_geom_torsion_site_symmetry_4
_geom_torsion_publ_flag
C10 O2 C1 O1 178.0(2) . . . . ?
C10 O2 C1 C2 -2.2(3) . . . . ?
O1 C1 C2 C3 -178.5(3) . . . . ?
O2 C1 C2 C3 1.7(4) . . . . ?
C1 C2 C3 C5 0.3(4) . . . . ?
C1 C2 C3 C4 -179.0(2) . . . . ?
C2 C3 C5 C10 -1.9(4) . . . . ?
C4 C3 C5 C10 177.5(2) . . . . ?
C2 C3 C5 C6 178.3(2) . . . . ?
C4 C3 C5 C6 -2.3(4) . . . . ?
C10 C5 C6 C7 -1.0(3) . . . . ?
C3 C5 C6 C7 178.8(2) . . . . ?
C5 C6 C7 C8 1.5(3) . . . . ?
C11 O3 C8 C9 -9.2(3) . . . . ?
C11 O3 C8 C7 170.92(19) . . . . ?
C6 C7 C8 O3 179.0(2) . . . . ?
C6 C7 C8 C9 -0.9(3) . . . . ?
O3 C8 C9 C10 179.87(19) . . . . ?
C7 C8 C9 C10 -0.3(3) . . . . ?
C1 O2 C10 C9 -177.9(2) . . . . ?
C1 O2 C10 C5 0.7(3) . . . . ?
C8 C9 C10 O2 179.47(19) . . . . ?
C8 C9 C10 C5 0.8(3) . . . . ?
C6 C5 C10 O2 -178.7(2) . . . . ?
C3 C5 C10 O2 1.4(3) . . . . ?
C6 C5 C10 C9 -0.2(3) . . . . ?
C3 C5 C10 C9 179.9(2) . . . . ?
C12 O4 C11 O3 60.6(2) . . . . ?
C12 O4 C11 C16 -57.1(2) . . . . ?
C8 O3 C11 O4 68.6(2) . . . . ?
C8 O3 C11 C16 -168.78(17) . . . . ?
C11 O4 C12 C13 179.35(17) . . . . ?
C11 O4 C12 C14 57.7(2) . . . . ?
O4 C12 C13 O5 59.7(2) . . . . ?
C14 C12 C13 O5 -179.12(19) . . . . ?
O4 C12 C14 O6 -176.60(18) . . . . ?
C13 C12 C14 O6 64.2(2) . . . . ?
O4 C12 C14 C15 -56.0(2) . . . . ?
C13 C12 C14 C15 -175.26(19) . . . . ?
O6 C14 C15 O7 -61.3(2) . . . . ?
C12 C14 C15 O7 -178.76(17) . . . . ?
O6 C14 C15 C16 173.76(18) . . . . ?
C12 C14 C15 C16 56.3(2) . . . . ?
O7 C15 C16 O8 -61.2(2) . . . . ?
C14 C15 C16 O8 64.7(2) . . . . ?
O7 C15 C16 C11 179.55(17) . . . . ?
C14 C15 C16 C11 -54.5(2) . . . . ?
O4 C11 C16 O8 -64.0(2) . . . . ?
O3 C11 C16 O8 173.63(17) . . . . ?
O4 C11 C16 C15 54.3(2) . . . . ?
O3 C11 C16 C15 -68.1(2) . . . . ?
C26 O10 C17 O9 178.55(19) . . . . ?
C26 O10 C17 C18 -1.6(3) . . . . ?
O9 C17 C18 C19 -178.5(2) . . . . ?
O10 C17 C18 C19 1.6(3) . . . . ?
C17 C18 C19 C21 -0.5(4) . . . . ?
C17 C18 C19 C20 -179.8(2) . . . . ?
C18 C19 C21 C26 -0.7(3) . . . . ?
C20 C19 C21 C26 178.7(2) . . . . ?
C18 C19 C21 C22 178.4(2) . . . . ?
C20 C19 C21 C22 -2.2(4) . . . . ?
C26 C21 C22 C23 -2.0(4) . . . . ?
C19 C21 C22 C23 178.9(2) . . . . ?
C21 C22 C23 C24 0.5(4) . . . . ?
C27 O11 C24 C25 -7.2(3) . . . . ?
C27 O11 C24 C23 171.97(19) . . . . ?
C22 C23 C24 O11 -177.3(2) . . . . ?
C22 C23 C24 C25 1.8(3) . . . . ?
O11 C24 C25 C26 176.65(19) . . . . ?
C23 C24 C25 C26 -2.4(3) . . . . ?
C17 O10 C26 C25 -179.42(19) . . . . ?
C17 O10 C26 C21 0.4(3) . . . . ?
C24 C25 C26 O10 -179.33(19) . . . . ?
C24 C25 C26 C21 0.8(3) . . . . ?
C22 C21 C26 O10 -178.5(2) . . . . ?
C19 C21 C26 O10 0.7(3) . . . . ?
C22 C21 C26 C25 1.4(3) . . . . ?
C19 C21 C26 C25 -179.4(2) . . . . ?
C28 O12 C27 O11 62.8(2) . . . . ?
C28 O12 C27 C32 -57.5(2) . . . . ?
C24 O11 C27 O12 72.5(2) . . . . ?
C24 O11 C27 C32 -163.18(17) . . . . ?
C27 O12 C28 C29 -175.15(17) . . . . ?
C27 O12 C28 C30 63.3(2) . . . . ?
O12 C28 C29 O13 171.89(17) . . . . ?
C30 C28 C29 O13 -69.5(2) . . . . ?
O12 C28 C30 O14 177.06(16) . . . . ?
C29 C28 C30 O14 60.0(2) . . . . ?
O12 C28 C30 C31 -62.0(2) . . . . ?
C29 C28 C30 C31 -179.07(18) . . . . ?
O14 C30 C31 O15 -64.9(2) . . . . ?
C28 C30 C31 O15 176.62(17) . . . . ?
O14 C30 C31 C32 174.44(17) . . . . ?
C28 C30 C31 C32 55.9(2) . . . . ?
O12 C27 C32 O16 -72.8(2) . . . . ?
O11 C27 C32 O16 163.89(17) . . . . ?
O12 C27 C32 C31 49.3(2) . . . . ?
O11 C27 C32 C31 -74.0(2) . . . . ?
O15 C31 C32 O16 -49.6(2) . . . . ?
C30 C31 C32 O16 68.8(2) . . . . ?
O15 C31 C32 C27 -167.28(17) . . . . ?
C30 C31 C32 C27 -48.9(2) . . . . ?

loop_
_geom_hbond_atom_site_label_D
_geom_hbond_atom_site_label_H
_geom_hbond_atom_site_label_A
_geom_hbond_distance_DH
_geom_hbond_distance_HA
_geom_hbond_distance_DA
_geom_hbond_angle_DHA
_geom_hbond_site_symmetry_A
_geom_hbond_publ_flag
O5 H5A O9 0.93(4) 1.92(4) 2.836(3) 172(4) . yes
O6 H6A O1 0.80(4) 2.02(4) 2.813(3) 175(3) 1_556 yes
O8 H8A O5 0.74(4) 2.09(4) 2.805(3) 163(5) 1_455 yes
O13 H13 O14 0.90(5) 1.95(5) 2.693(2) 140(4) . yes
O14 H14A O9 0.80(4) 2.02(4) 2.794(2) 164(4) 1_544 yes
O15 H15A O13 0.88(5) 1.94(5) 2.810(2) 170(5) 1_655 yes
O16 H16A O7 0.84(4) 2.23(4) 2.940(3) 143(3) 1_644 yes
O16 H16A O15 0.84(4) 2.33(4) 2.809(3) 116(3) . yes

_refine_diff_density_max         0.220
_refine_diff_density_min         -0.193
_refine_diff_density_rms         0.043

_shelx_res_file                  
;
TITL shelxt_a.res in P1
    s17sip7.res
    created by SHELXL-2019/3 at 12:36:11 on 13-Oct-2023
CELL  1.54184   7.9134   7.9212  12.5663  105.567  104.160   91.397
ZERR  2.00   0.0003   0.0004   0.0006    0.004    0.004    0.003
LATT  -1
SFAC  C    H    O
UNIT 32 36 16
ACTA
FMAP   2
PLAN   10
BOND   $H
CONF
TEMP -123
SIZE 0.15 0.09 0.02
HTAB O5 O9
EQIV $1 x, y, z+1
HTAB O6 O1_$1
EQIV $2 x-1, y, z
HTAB O8 O5_$2
HTAB O13 O14
EQIV $3 x, y-1, z-1
HTAB O14 O9_$3
EQIV $4 x+1, y, z
HTAB O15 O13_$4
EQIV $5 x+1, y-1, z-1
HTAB O16 O7_$5
HTAB O16 O15
LIST  4
L.S.  10
WGHT    0.053900
FVAR       6.80544
O1    3    0.371391    0.438489    0.269203    11.00000    0.03183    0.04364 =
         0.01797    0.01072    0.01227    0.01310
O2    3    0.293284    0.517691    0.430521    11.00000    0.02568    0.02739 =
         0.01574    0.00808    0.00943    0.00597
O3    3    0.144048    0.664766    0.787277    11.00000    0.02054    0.01491 =
         0.01519    0.00581    0.00752    0.00336
O4    3    0.245934    0.385773    0.778172    11.00000    0.01373    0.01572 =
         0.01318    0.00301    0.00501    0.00341
O5    3    0.598956    0.324401    0.773445    11.00000    0.01846    0.01972 =
         0.02324    0.00593    0.01227    0.00253
H5A   2    0.612876    0.436953    0.766358    11.00000    0.03442
O6    3    0.463804    0.516201    1.083925    11.00000    0.01653    0.03482 =
         0.01317    0.00620    0.00325    0.00222
H6A   2    0.437668    0.501178    1.138185    11.00000    0.02115
O7    3    0.099241    0.564201    1.085111    11.00000    0.02168    0.02459 =
         0.01617    0.00535    0.01122    0.00487
H7A   2    0.056473    0.459321    1.079016    11.00000    0.04981
O8    3   -0.043256    0.315747    0.869962    11.00000    0.01429    0.01818 =
         0.02650    0.00915    0.00493   -0.00130
H8A   2   -0.136571    0.298505    0.837139    11.00000    0.04138
C1    1    0.343683    0.560665    0.342961    11.00000    0.01777    0.03761 =
         0.01539    0.01218    0.00537    0.00720
C2    1    0.357530    0.745304    0.347713    11.00000    0.02239    0.03827 =
         0.01951    0.01324    0.00731   -0.00180
AFIX  43
H2    2    0.388939    0.777615    0.287060    11.00000   -1.20000
AFIX   0
C3    1    0.327790    0.873183    0.434434    11.00000    0.01764    0.02950 =
         0.01846    0.01101   -0.00054   -0.00259
C4    1    0.339854    1.064666    0.437684    11.00000    0.04309    0.03205 =
         0.02319    0.01500    0.00327   -0.00879
AFIX 137
H4A   2    0.420614    1.133053    0.509866    11.00000   -1.50000
H4B   2    0.223672    1.107337    0.431865    11.00000   -1.50000
H4C   2    0.383124    1.078182    0.373436    11.00000   -1.50000
AFIX   0
C5    1    0.280862    0.824133    0.527150    11.00000    0.01427    0.02588 =
         0.01564    0.00916    0.00055    0.00019
C6    1    0.250834    0.944171    0.624080    11.00000    0.01923    0.02009 =
         0.01711    0.00754    0.00102   -0.00092
AFIX  43
H6    2    0.263448    1.066756    0.631741    11.00000   -1.20000
AFIX   0
C7    1    0.203478    0.887675    0.708210    11.00000    0.01621    0.01980 =
         0.01731    0.00525    0.00108    0.00266
AFIX  43
H7    2    0.180858    0.970371    0.772279    11.00000   -1.20000
AFIX   0
C8    1    0.188945    0.706906    0.698444    11.00000    0.01112    0.02122 =
         0.01222    0.00734    0.00083    0.00162
C9    1    0.219304    0.584084    0.604468    11.00000    0.01657    0.01715 =
         0.01594    0.00633    0.00393    0.00299
AFIX  43
H9    2    0.210043    0.461705    0.597893    11.00000   -1.20000
AFIX   0
C10   1    0.263436    0.645888    0.520848    11.00000    0.01368    0.02418 =
         0.01431    0.00652    0.00417    0.00339
C11   1    0.100995    0.483365    0.777151    11.00000    0.01250    0.01211 =
         0.01431    0.00324    0.00248    0.00315
AFIX  13
H11   2    0.009013    0.430753    0.704046    11.00000   -1.20000
AFIX   0
C12   1    0.386263    0.446633    0.881527    11.00000    0.01371    0.01527 =
         0.01456    0.00400    0.00585    0.00093
AFIX  13
H12   2    0.431791    0.569480    0.889448    11.00000   -1.20000
AFIX   0
C13   1    0.530298    0.326617    0.869206    11.00000    0.01590    0.01964 =
         0.01842    0.00745    0.00825    0.00500
AFIX  23
H13A  2    0.627071    0.364328    0.940007    11.00000   -1.20000
H13B  2    0.484350    0.205328    0.861447    11.00000   -1.20000
AFIX   0
C14   1    0.320917    0.444924    0.986361    11.00000    0.01281    0.01996 =
         0.01277    0.00558    0.00489    0.00220
AFIX  13
H14   2    0.283831    0.321304    0.982380    11.00000   -1.20000
AFIX   0
C15   1    0.166547    0.555387    0.988324    11.00000    0.01617    0.01541 =
         0.01418    0.00508    0.00888    0.00269
AFIX  13
H15   2    0.209454    0.678024    0.993846    11.00000   -1.20000
AFIX   0
C16   1    0.023217    0.489017    0.877583    11.00000    0.01391    0.01360 =
         0.01767    0.00479    0.00609    0.00372
AFIX  13
H16   2   -0.072816    0.568780    0.877247    11.00000   -1.20000
AFIX   0
O9    3    0.656506    0.656186    0.736080    11.00000    0.02261    0.02208 =
         0.01658    0.00410    0.00978    0.00232
O10   3    0.732260    0.568046    0.574033    11.00000    0.02261    0.01466 =
         0.01741    0.00433    0.00905    0.00225
O11   3    0.894090    0.353838    0.222521    11.00000    0.01898    0.01330 =
         0.01544    0.00191    0.00704    0.00072
O12   3    0.732634    0.104390    0.225065    11.00000    0.01420    0.01767 =
         0.01229    0.00432    0.00439    0.00080
O13   3    0.314859   -0.003399    0.009802    11.00000    0.01082    0.02722 =
         0.01963    0.00314    0.00312    0.00147
H13   2    0.359137   -0.053369   -0.048985    11.00000    0.04618
O14   3    0.584454   -0.086658   -0.083859    11.00000    0.01438    0.02207 =
         0.01404    0.00051    0.00416    0.00324
H14A  2    0.621433   -0.161797   -0.126064    11.00000    0.03956
O15   3    0.953865   -0.101185   -0.041584    11.00000    0.01386    0.02026 =
         0.01947   -0.00049    0.00915    0.00193
H15A  2    1.067141   -0.081814   -0.032304    11.00000    0.05158
O16   3    1.044807   -0.070616    0.193768    11.00000    0.02421    0.01798 =
         0.01908    0.00466    0.00281    0.00837
H16A  2    1.044176   -0.155119    0.136446    11.00000    0.02830
C17   1    0.701989    0.700224    0.660382    11.00000    0.01295    0.01889 =
         0.01170    0.00030    0.00241   -0.00003
C18   1    0.726351    0.879168    0.655096    11.00000    0.02016    0.01678 =
         0.01754    0.00102    0.00674    0.00268
AFIX  43
H18   2    0.708790    0.973191    0.715440    11.00000   -1.20000
AFIX   0
C19   1    0.773005    0.916302    0.567518    11.00000    0.01616    0.01696 =
         0.01832    0.00257    0.00294    0.00061
C20   1    0.798635    1.101798    0.562389    11.00000    0.03916    0.01522 =
         0.02800    0.00356    0.01821    0.00510
AFIX 137
H20A  2    0.728760    1.112059    0.488773    11.00000   -1.50000
H20B  2    0.922693    1.132559    0.570339    11.00000   -1.50000
H20C  2    0.761210    1.182049    0.624700    11.00000   -1.50000
AFIX   0
C21   1    0.801313    0.773939    0.475694    11.00000    0.01338    0.01582 =
         0.01675    0.00349    0.00323    0.00183
C22   1    0.846316    0.795817    0.378539    11.00000    0.02314    0.01619 =
         0.02391    0.00724    0.00917    0.00185
AFIX  43
H22   2    0.857832    0.910689    0.369834    11.00000   -1.20000
AFIX   0
C23   1    0.873980    0.654015    0.295868    11.00000    0.02024    0.01897 =
         0.01766    0.00565    0.00731    0.00011
AFIX  43
H23   2    0.905214    0.671067    0.230885    11.00000   -1.20000
AFIX   0
C24   1    0.856021    0.484663    0.307694    11.00000    0.01141    0.01489 =
         0.01328    0.00091    0.00311    0.00009
C25   1    0.805702    0.456304    0.400271    11.00000    0.01681    0.01334 =
         0.01631    0.00299    0.00418    0.00113
AFIX  43
H25   2    0.789121    0.340720    0.406862    11.00000   -1.20000
AFIX   0
C26   1    0.780357    0.602609    0.483048    11.00000    0.01308    0.01611 =
         0.01347    0.00346    0.00254    0.00043
C27   1    0.900055    0.182848    0.238776    11.00000    0.01228    0.01396 =
         0.01477    0.00308    0.00427    0.00224
AFIX  13
H27   2    0.971038    0.194060    0.318426    11.00000   -1.20000
AFIX   0
C28   1    0.621237    0.076131    0.111191    11.00000    0.01164    0.01393 =
         0.01445    0.00444    0.00421    0.00239
AFIX  13
H28   2    0.612549    0.190303    0.091389    11.00000   -1.20000
AFIX   0
C29   1    0.442041    0.006037    0.114220    11.00000    0.01266    0.02258 =
         0.01532    0.00388    0.00604   -0.00009
AFIX  23
H29A  2    0.448556   -0.112587    0.125929    11.00000   -1.20000
H29B  2    0.406403    0.084469    0.179139    11.00000   -1.20000
AFIX   0
C30   1    0.701178   -0.053614    0.027320    11.00000    0.01216    0.01480 =
         0.01356    0.00299    0.00464    0.00154
AFIX  13
H30   2    0.713759   -0.166103    0.049046    11.00000   -1.20000
AFIX   0
C31   1    0.880390    0.026970    0.032027    11.00000    0.01257    0.01355 =
         0.01609    0.00331    0.00693    0.00264
AFIX  13
H31   2    0.866693    0.134095    0.004148    11.00000   -1.20000
AFIX   0
C32   1    0.996779    0.077605    0.154927    11.00000    0.01182    0.01542 =
         0.01847    0.00300    0.00379    0.00183
AFIX  13
H32   2    1.104898    0.150226    0.159557    11.00000   -1.20000
AFIX   0
HKLF    4


REM  shelxt_a.res in P1
REM wR2 = 0.0782, GooF = S = 1.032, Restrained GooF = 1.032 for all data
REM R1 = 0.0296 for 3264 Fo > 4sig(Fo) and 0.0307 for all 3355 data
REM 467 parameters refined using 3 restraints

END

WGHT      0.0539      0.0000

REM Highest difference peak  0.220,  deepest hole -0.193,  1-sigma level  0.043
Q1    1   0.0576  0.4791  0.8250  11.00000  0.05    0.22
Q2    1   0.3644  0.4544  0.9357  11.00000  0.05    0.19
Q3    1   0.6741  0.0222  0.0733  11.00000  0.05    0.19
Q4    1   0.7756  0.7063  0.4724  11.00000  0.05    0.19
Q5    1   0.8030 -0.0223  0.0374  11.00000  0.05    0.18
Q6    1   0.4684  0.3939  0.8875  11.00000  0.05    0.18
Q7    1   0.2345  0.4927  0.9824  11.00000  0.05    0.18
Q8    1   0.9374  0.0505  0.1004  11.00000  0.05    0.17
Q9    1   0.3278  0.7425  0.5519  11.00000  0.05    0.16
Q10   1   0.7013  0.7883  0.6471  11.00000  0.05    0.16
;
_shelx_res_checksum              81640
